# Supplementary material for: Hidden genetic diversity among Blochmanniella endosymbionts of closely related carpenter ant populations
Source: J Evol Biol. 2025 Nov 18;39(1):158–69. doi: 10.1093/jeb/voaf137 (PMC12779916; doi:10.1093/jeb/voaf137)
Supplement: voaf137_Supplemental_Files [file voaf137_supplemental_files.zip]

Archive with 3 entries (3 files):
- Supplemental Data.docx
- Supplemental Table 1 - Pairwise Identity (BSEQ vs BVIC).docx
- Supplemental Table 2.xlsx
