# Supplementary material for: Hidden genetic diversity among Blochmanniella endosymbionts of closely related carpenter ant populations
Source: J Evol Biol. 2025 Nov 18;39(1):158–69. doi: 10.1093/jeb/voaf137 (PMC12779916; doi:10.1093/jeb/voaf137)
Supplement: voaf137_Supplemental_Files [file voaf137_supplemental_files.zip › Supplemental Table 2.xlsx]

## Sheet: Blochm_Cog_Comparison
Title: Gene content and COG cageovires for representative Blochmaniella lineages
Bloch floridanus	Bloch BSEQ	Bloch modoc	Bloch pennsylvanicus	Bloch vafer	Bloch nipponensis	COG
zwf	zwf	zwf	zwf	zwf	zwf	G
zur	zur	zur	zur	zur	zur	P
zapA	zapA	zapA	zapA	zapA	zapA	P
ytfF	ytfF	ytfF		ytfF	ytfF	G,E,R
TerC family protein	TerC family protein	TerC family protein	TerC family protein	TerC family protein	TerC family protein	P
yqjA	yqjA	yqjA	yqjA	yqjA	yqjA	S
yqiC						S
yqgF	yqgF		yqgF	yqgF	yqgF	L
yigL	yigL	yigL	yigL	yigL	yigL	R
yigB	yigB	yigB	yigB	yigB	yigB	R
yidD						S
yidC	yidC	yidC	yidC	yidC	yidC	N
yicC	yicC	yicC	yicC	yicC	yicC	S
yibN	yibN	yibN	yibN	yibN	yibN	P
yhgN	yhgN	yhgN	yhgN	yhgN	yhgN	S
yhcB	yhcB	yhcB	yhcB	yhcB	yhcB	R
yggX	yggX	yggX	yggX	yggX	yggX	C,O
ygfZ	ygfZ	ygfZ	ygfZ	ygfZ	ygfZ	E
yfaE	yfaE	yfaE	yfaE	yfaE	yfaE	C
YchF/TatD family DNA exonuclease	YchF/TatD family DNA exonuclease	YchF/TatD family DNA exonuclease	YchF/TatD family DNA exonuclease	YchF/TatD family DNA exonuclease	YchF/TatD family DNA exonuclease	R
ybhL	ybhL	ybhL	ybhL	ybhL	ybhL	R
	ybfF	ybfF	ybfF		ybfF	I
ybeY	ybeY	ybeY	ybeY	ybeY	ybeY	R
yajC	yajC	yajC	yajC	yajC	yajC	S
ybeZ	ybeZ	ybeZ	ybeZ	ybeZ	ybeZ	T
yajR	yajR	yajR	yajR	yajR	yajR	G,E,P
xthA	xthA	xthA	xthA	xthA	xthA	L
waaA	waaA	waaA	waaA	waaA	waaA	M
valS	valS	valS	valS	valS	valS	J
	uvrD				uvrD	O
ureG	ureG	ureG	ureG	ureG	ureG	O,K
ureF	ureF	ureF	ureF	ureF	ureF	O
ureD	ureD	ureD	ureD	ureD	ureD	O
ureC	ureC	ureC	ureC	ureC	ureC	E
ureB	ureB	ureB	ureB	ureB	ureB	E
ureA	ureA	ureA	ureA	ureA	ureA	E
	uppP	uppP	uppP	uppP	uppP	I
upp	upp	upp	upp	upp	upp	F
ung	ung	ung	ung	ung	ung	L
udp	udp	udp	udp	udp	udp	F
ubiX	ubiX	ubiX	ubiX	ubiX	ubiX	H
	ubiI	ubiI	ubiI		ubiI	H
ubiH	ubiH	ubiH	ubiH	ubiH	ubiH	H
ubiG	ubiG	ubiG	ubiG	ubiG	ubiG	H
ubiF	ubiF	ubiF	ubiF	ubiF	ubiF	H,C
ubiE	ubiE	ubiE	ubiE	ubiE	ubiE	H
ubiD	ubiD	ubiD	ubiD	ubiD	ubiD	H
ubiB	ubiB	ubiB	ubiB	ubiB	ubiB	H
ubiA	ubiA	ubiA	ubiA	ubiA	ubiA	H
tyrS	tyrS	tyrS	tyrS	tyrS	tyrS	J
tyrA	tyrA	tyrA	tyrA	tyrA	tyrA	E
tusE	tusE	tusE	tusE	tusE	tusE	P
tufB	tufB	tufB	tufB	tufB	tufB	J
tsf	tsf	tsf	tsf	tsf	tsf	J
tsaE	tsaE	tsaE	tsaE	tsaE	tsaE	R
tsaD	tsaD	tsaD	tsaD	tsaD	tsaD	O
tsaC	tsaC	tsaC	tsaC	tsaC	tsaC	J
tsaB	tsaB	tsaB	tsaB	tsaB	tsaB	O
trxB	trxB	trxB	trxB	trxB	trxB	O
trxA	trxA	trxA	trxA	trxA	trxA	O
truB	truB	truB	truB	truB	truB	J
truA	truA	truA	truA	truA	truA	J
trpS	trpS	trpS	trpS	trpS	trpS	J
trpGD	trpGD	trpGD	trpGD	trpGD	trpGD	E
trpG	trpG	trpG	trpG	trpG	trpG	E
trpE	trpE	trpE	trpE	trpE	trpE	E
trpC	trpC	trpC	trpC	trpC	trpC	E
trpB	trpB	trpB	trpB	trpB	trpB	E
trpA	trpA	trpA	trpA	trpA	trpA	E
trmD	trmD	trmD	trmD	trmD	trmD	J
Trm112 family protein	Trm112 family protein	Trm112 family protein	Trm112 family protein	Trm112 family protein	Trm112 family protein	R
transcriptional regulator	transcriptional regulator	transcriptional regulator	transcriptional regulator	transcriptional regulator	transcriptional regulator	K
tpiA	tpiA	tpiA	tpiA	tpiA	tpiA	G
	TonB family protein	TonB family protein	TonB family protein	TonB family protein	TonB family protein	M
tolR	tolR	tolR	tolR	tolR	tolR	N
tolQ	tolQ	tolQ	tolQ	tolQ	tolQ	N
tolB	tolB	tolB	tolB	tolB	tolB	N
tolA	tolA	tolA	tolA	tolA	tolA	N
tmk	tmk	tmk	tmk	tmk	tmk	F
tmaR	tmaR	tmaR	tmaR	tmaR	tmaR	R
tldD	tldD	tldD	tldD	tldD	tldD	R
tktA	tktA	tktA	tktA	tktA	tktA	G
tilS	tilS	tilS	tilS	tilS	tilS	R
thrS	thrS	thrS	thrS	thrS	thrS	J
thrC	thrC	thrC	thrC	thrC	thrC	E
thrB	thrB	thrB	thrB	thrB	thrB	E
thrA	thrA	thrA	thrA	thrA	thrA	E
thiI	thiI	thiI	thiI	thiI	thiI	H
tgt	tgt	tgt	tgt	tgt	tgt	J
tdk	tdk	tdk	tdk	tdk	tdk	F
tamB	tamB	tamB	tamB	tamB	tamB	S
	tamA	tamA	tamA	tamA	tamA	S
tal		tal	tal	tal		G
tadA	tadA	tadA	tadA	tadA	tadA	G
syrM1	syrM1	syrM1	syrM1	syrM1	syrM1	K
surA	surA	surA	surA	surA	surA	O
suhB	suhB	suhB	suhB	suhB	suhB	G
sufS	sufS	sufS	sufS	sufS	sufS	E
sufE	sufE	sufE	sufE	sufE	sufE	R
sufD	sufD	sufD	sufD	sufD	sufD	R
sufC	sufC	sufC	sufC	sufC	sufC	R
sufB	sufB	sufB	sufB	sufB	sufB	R
sufA	sufA	sufA	sufA	sufA	sufA	S
sucD	sucD	sucD	sucD	sucD	sucD	C
sucC	sucC	sucC	sucC	sucC	sucC	C
sucB	sucB	sucB	sucB	sucB	sucB	C
sucA	sucA	sucA	sucA	sucA	sucA	C
ssb	ssb	ssb	ssb	ssb	ssb	L
sppA	sppA	sppA	sppA	sppA	sppA	N
speB	speB	speB	speB	speB	speB	E
sodA	sodA	sodA	sodA	sodA	sodA	P
smpB	smpB	smpB	smpB	smpB	smpB	O,J
slyA	slyA	slyA	slyA	slyA	slyA	K
skp	skp	skp	skp	skp	skp	L
serS	serS	serS	serS	serS	serS	J
serC	serC	serC	serC	serC	serC	H
secY	secY	secY	secY	secY	secY	N
	secG	secG	secG	secG	secG	U
secF	secF	secF	secF	secF	secF	N
secE	secE	secE	secE	secE	secE	N
secD	secD	secD	secD	secD	secD	N
	secB	secB	secB		secB	U
secA	secA	secA	secA	secA	secA	N
sdhD	sdhD	sdhD	sdhD	sdhD	sdhD	C
sdhC	sdhC	sdhC	sdhC	sdhC	sdhC	C
sdhB	sdhB	sdhB	sdhB	sdhB	sdhB	C
sdhA	sdhA	sdhA	sdhA	sdhA	sdhA	C
sbcB	sbcB	sbcB	sbcB	sbcB	sbcB	L
ruvB	ruvB	ruvB	ruvB	ruvB	ruvB	L
rsmI	rsmI	rsmI	rsmI	rsmI	rsmI	C
rsmH	rsmH	rsmH	rsmH	rsmH	rsmH	M
rsmD	rsmD	rsmD	rsmD	rsmD	rsmD	L
rsmA	rsmA	rsmA	rsmA	rsmA	rsmA	J
rsfS	rsfS	rsfS	rsfS	rsfS	rsfS	R
rseP	rseP	rseP	rseP	rseP	rseP	M
rpsU	rpsU	rpsU	rpsU	rpsU	rpsU	J
rpsT	rpsT	rpsT	rpsT	rpsT	rpsT	J
rpsS	rpsS	rpsS	rpsS	rpsS	rpsS	J
rpsR	rpsR	rpsR	rpsR	rpsR	rpsR	J
rpsQ	rpsQ	rpsQ	rpsQ	rpsQ	rpsQ	J
rpsP	rpsP	rpsP	rpsP	rpsP	rpsP	J
rpsO	rpsO	rpsO	rpsO	rpsO	rpsO	J
rpsN	rpsN	rpsN	rpsN	rpsN	rpsN	J
rpsM	rpsM	rpsM	rpsM	rpsM	rpsM	J
rpsL	rpsL	rpsL	rpsL	rpsL	rpsL	J
rpsK	rpsK	rpsK	rpsK	rpsK	rpsK	J
rpsJ	rpsJ	rpsJ	rpsJ	rpsJ	rpsJ	J
rpsI	rpsI	rpsI	rpsI	rpsI	rpsI	J
rpsH	rpsH	rpsH	rpsH	rpsH	rpsH	J
rpsG	rpsG	rpsG	rpsG	rpsG	rpsG	J
rpsF	rpsF	rpsF	rpsF	rpsF	rpsF	J
rpsE	rpsE	rpsE	rpsE	rpsE	rpsE	J
rpsD	rpsD	rpsD	rpsD	rpsD	rpsD	J
rpsC	rpsC	rpsC	rpsC	rpsC	rpsC	J
rpsB	rpsB	rpsB	rpsB	rpsB	rpsB	J
rpsA	rpsA	rpsA	rpsA	rpsA	rpsA	J
rppH	rppH	rppH	rppH	rppH	rppH	L,R
rpoZ	rpoZ	rpoZ	rpoZ	rpoZ	rpoZ	K
rpoH	rpoH	rpoH	rpoH	rpoH	rpoH	K
rpoD	rpoD	rpoD	rpoD	rpoD	rpoD	K
rpoC	rpoC	rpoC	rpoC	rpoC	rpoC	K
rpoB	rpoB	rpoB	rpoB	rpoB	rpoB	K
rpoA	rpoA	rpoA	rpoA	rpoA	rpoA	K
rpmJ	rpmJ	rpmJ	rpmJ	rpmJ	rpmJ	J
rpmI	rpmI	rpmI	rpmI	rpmI	rpmI	J
rpmH		rpmH		rpmH	rpmH	J
rpmG	rpmG	rpmG	rpmG	rpmG	rpmG	J
rpmF	rpmF	rpmF	rpmF	rpmF	rpmF	J
rpmE	rpmE	rpmE	rpmE	rpmE	rpmE	J
rpmD	rpmD	rpmD	rpmD	rpmD	rpmD	J
rpmC	rpmC	rpmC	rpmC	rpmC	rpmC	J
rpmB	rpmB	rpmB	rpmB	rpmB	rpmB	J
rpmA	rpmA	rpmA	rpmA	rpmA	rpmA	J
rplY	rplY	rplY	rplY	rplY	rplY	J
rplX	rplX	rplX	rplX	rplX	rplX	J
rplW	rplW	rplW	rplW	rplW	rplW	J
rplV	rplV	rplV	rplV	rplV	rplV	J
rplU	rplU	rplU	rplU	rplU	rplU	J
rplT	rplT	rplT	rplT	rplT	rplT	J
rplS	rplS	rplS	rplS	rplS	rplS	J
rplR	rplR	rplR	rplR	rplR	rplR	J
rplQ	rplQ	rplQ	rplQ	rplQ	rplQ	J
rplP	rplP	rplP	rplP	rplP	rplP	J
rplO	rplO	rplO	rplO	rplO	rplO	J
rplN	rplN	rplN	rplN	rplN	rplN	J
rplM	rplM	rplM	rplM	rplM	rplM	J
rplL	rplL	rplL	rplL	rplL	rplL	J
rplK	rplK	rplK	rplK	rplK	rplK	J
rplJ	rplJ	rplJ	rplJ	rplJ	rplJ	J
rplI	rplI	rplI	rplI	rplI	rplI	J
rplF	rplF	rplF	rplF	rplF	rplF	J
rplE	rplE	rplE	rplE	rplE	rplE	J
rplD	rplD	rplD	rplD	rplD	rplD	J
rplC	rplC	rplC	rplC	rplC	rplC	J
rplB	rplB	rplB	rplB	rplB	rplB	J
rplA	rplA	rplA	rplA	rplA	rplA	J
rpiA	rpiA	rpiA	rpiA	rpiA	rpiA	J
rpe	rpe	rpe	rpe	rpe	rpe	G
rnt	rnt	rnt	rnt	rnt	rnt	L
rnpA	rnpA	rnpA	rnpA	rnpA	rnpA	L
rnhB	rnhB	rnhB	rnhB	rnhB	rnhB	L
rnhA	rnhA	rnhA	rnhA	rnhA	rnhA	L
rne	rne	rne	rne	rne	rne	J
rnc	rnc	rnc	rnc	rnc	rnc	K
rluD		rluD	rluD	rluD	rluD	J
rluC	rluC	rluC	rluC		rluC	J
	rlmN	rlmN	rlmN	rlmN	rlmN	J
rlmE	rlmE	rlmE	rlmE	rlmE	rlmE	D
rlmB	rlmB	rlmB	rlmB	rlmB	rlmB	J
rimM	rimM	rimM	rimM	rimM	rimM	J
ridA	ridA	ridA	ridA	ridA	ridA	J
ribF	ribF	ribF	ribF	ribF	ribF	H
ribE	ribE	ribE	ribE	ribE	ribE	H
ribD	ribD	ribD	ribD	ribD	ribD	H
ribC	ribC	ribC	ribC	ribC	ribC	H
ribB	ribB	ribB	ribB	ribB	ribB	H
ribA	ribA	ribA	ribA	ribA	ribA	H
rho	rho	rho	rho	rho	rho	K
rfaF	rfaF	rfaF	rfaF	rfaF		M
rfaC	rfaC	rfaC	rfaC	rfaC	rfaC	M
recD	recD	recD	recD	recD	recD
recC	recC	recC	recC	recC	recC	L
recB	recB	recB	recB	recB	recB	L
rbfA	rbfA	rbfA	rbfA	rbfA	rbfA	J
pyrH	pyrH	pyrH	pyrH	pyrH	pyrH	F
pyrG	pyrG	pyrG	pyrG	pyrG	pyrG	F
pykA	pykA	pykA	pykA	pykA	pykA	G
purH	purH	purH	purH	purH	purH	F
purB	purB	purB	purB	purB	purB	F
purA	purA	purA	purA	purA	purA	F
queA						J
ptsI	ptsI	ptsI	ptsI	ptsI	ptsI	G
ptsH	ptsH	ptsH	ptsH	ptsH	ptsH	G
pth	pth	pth	pth	pth	pth	J
pssA	pssA	pssA	pssA	pssA	pssA	I
prs	prs	prs	prs	prs	prs	F
proS	proS	proS	proS	proS	proS	J
prmC	prmC	prmC	prmC	prmC	prmC	E
prmB	prmB	prmB	prmB	prmB	prmB	A.J
prlC	prlC	prlC	prlC	prlC	prlC	E
prfB	prfB	prfB	prfB	prfB	prfB	J
prfA	prfA	prfA	prfA	prfA	prfA	J
ppa	ppa	ppa	ppa	ppa	ppa	C
polA	polA	polA	polA	polA	polA	L
pnp	pnp	pnp	pnp	pnp	pnp	J
pmbA	pmbA	pmbA	pmbA	pmbA	pmbA	R
plsY	plsY	plsY	plsY	plsY	plsY	S
plsX	plsX	plsX	plsX	plsX	plsX	I
plsC	plsC	plsC	plsC	plsC	plsC	I
pitA	pitA	pitA	pitA	pitA	pitA	P
pheT	pheT	pheT	pheT	pheT	pheT	J
pheS	pheS	pheS	pheS	pheS	pheS	J
pheA	pheA	pheA	pheA	pheA	pheA	E
pgsA	pgsA	pgsA	pgsA	pgsA	pgsA	I
pgpA	pgpA	pgpA	pgpA	pgpA	pgpA	I
pgm	pgm	pgm	pgm		pgm	G
pgl	pgl	pgl	pgl	pgl	pgl	G
pgk	pgk	pgk	pgk	pgk	pgk	G
pgi	pgi	pgi	pgi	pgi	pgi	G
pfkA	pfkA	pfkA	pfkA	pfkA	pfkA	G
pepA	pepA	pepA	pepA	pepA	pepA	E
pdxJ	pdxJ	pdxJ	pdxJ	pdxJ	pdxJ	H
pdxH	pdxH	pdxH	pdxH	pdxH	pdxH	H
pdxB	pdxB	pdxB	pdxB	pdxB	pdxB	C
pdxA	pdxA	pdxA	pdxA	pdxA	pdxA	H
pasT	pasT	pasT	pasT	pasT	pasT	H
pal	pal	pal	pal	pal	pal	N
pabC	pabC	pabC	pabC	pabC	pabC	E
pabB	pabB	pabB	pabB	pabB	pabB	E
pabA	pabA	pabA	pabA	pabA	pabA	E
orn	orn	orn	orn	orn	orn	F
opmC	opmC	opmC	opmC	opmC	opmC	N
obgE	obgE	obgE	obgE	obgE	obgE	R
nusG	nusG	nusG	nusG	nusG	nusG	K
nusB	nusB	nusB	nusB	nusB	nusB	K
nusA	nusA	nusA	nusA	nusA	nusA	K
nupC	nupC	nupC	nupC		nupC	F
nuoN	nuoN	nuoN	nuoN	nuoN	nuoN	C
nuoM	nuoM	nuoM	nuoM	nuoM	nuoM	C
nuoL	nuoL	nuoL	nuoL	nuoL	nuoL	C
nuoK	nuoK	nuoK	nuoK	nuoK	nuoK	C
nuoJ	nuoJ	nuoJ	nuoJ	nuoJ	nuoJ	C
nuoI	nuoI	nuoI	nuoI	nuoI	nuoI	C
nuoH	nuoH	nuoH	nuoH	nuoH	nuoH	C
nuoG	nuoG	nuoG	nuoG	nuoG	nuoG	C
nuoF	nuoF	nuoF	nuoF	nuoF	nuoF	C
nuoE	nuoE	nuoE	nuoE	nuoE	nuoE	C
nuoC	nuoC	nuoC	nuoC	nuoC	nuoC	C
nuoB	nuoB	nuoB	nuoB	nuoB	nuoB	C
nth	nth	nth	nth	nth	nth	L
nrdB	nrdB	nrdB	nrdB	nrdB	nrdB	F
nrdA	nrdA	nrdA	nrdA	nrdA	nrdA	F
nlpD	nlpD	nlpD	nlpD	nlpD	nlpD	M
nhaK	nhaK	nhaK	nhaK	nhaK	nhaK	P
nfuA	nfuA	nfuA	nfuA	nfuA	nfuA	O
ndk	ndk	ndk	ndk	ndk	ndk	F
ndhC	ndhC	ndhC	ndhC	ndhC	ndhC	C
nagB	nagB	nagB	nagB	nagB	nagB	G
nagA	nagA	nagA	nagA	nagA	nagA	G
nadK	nadK	nadK	nadK	nadK	nadK	R
mutY	mutY	mutY	mutY	mutY	mutY	L
murJ	murJ	murJ	murJ	murJ	murJ	J
	murI	murI	murI	murI	murI	M
murG	murG	murG	murG	murG	murG	M
murF	murF	murF	murF	murF	murF	M
murE	murE	murE	murE	murE	murE	M
murD	murD	murD	murD	murD	murD	M
murC	murC	murC	murC	murC	murC	M
murB	murB	murB	murB	murB	murB	M
murA	murA	murA	murA	murA	murA	M
mscM	mscM	mscM	mscM	mscM	mscM	M
msbA	msbA	msbA	msbA	msbA	msbA	R
mreD	mreD	mreD	mreD	mreD	mreD	M
mreC	mreC	mreC	mreC	mreC	mreC	M
mreB	mreB	mreB	mreB	mreB	mreB	D
mrdB	mrdB	mrdB	mrdB	mrdB	mrdB	D
mrdA	mrdA	mrdA	mrdA	mrdA	mrdA	M
mrcB	mrcB	mrcB	mrcB	mrcB	mrcB	M
mraY	mraY	mraY	mraY	mraY	mraY	M
mqo	mqo	mqo	mqo	mqo	mqo	R
mntR	mntR	mntR	mntR	mntR	mntR	K
mntH	mntH	mntH	mntH	mntH	mntH	P
mntB2	mntB1	mntB1	mntB1	mntB1	mntB1	P
mntB1	mntB2	mntB2	mntB2	mntB2	mntB2	P
mnmG	mnmG	mnmG	mnmG	mnmG	mnmG	D
mnmE	mnmE	mnmE	mnmE	mnmE	mnmE	R
mnmA	mnmA	mnmA	mnmA	mnmA	mnmA	R
minE	minE	minE	minE	minE	minE	D
minD	minD	minD	minD	minD	minD	D
minC	minC	minC	minC	minC	minC	D
miaA	miaA	miaA	miaA	miaA	miaA	J
mhqR	mhqR	mhqR	mhqR	mhqR	mhqR	K
metK	metK	metK	metK	metK	metK	H
metG	metG	metG	metG	metG	metG	J
metF	metF	metF	metF	metF	metF	E
metE	metE	metE	metE	metE	metE	E
metC	metC	metC	metC	metC	metC	E
metB	metB	metB	metB	metB	metB	E
metAS	metAS	metAS	metAS	metAS	metAS	E
mepM	mepM	mepM	mepM	mepM	mepM	J
mdtH	mdtH	mdtH	mdtH	mdtH	mdtH	G
map	map	map	map	map	map	J
manZ	manZ	manZ	manZ	manZ	manZ	J
manY	manY	manY	manY	manY	manY	G
manX	manX	manX	manX	manX	manX	G
lysS	lysS	lysS	lysS	lysS	lysS	J
lysA	lysA	lysA	lysA	lysA	lysA	E
lspA	lspA	lspA	lspA	lspA	lspA	N
lpxL	lpxL	lpxL	lpxL	lpxL	lpxL	N
lpxK	lpxK	lpxK	lpxK	lpxK	lpxK	N
lpxH	lpxH	lpxH	lpxH	lpxH	lpxH	M
lpxD	lpxD	lpxD	lpxD	lpxD	lpxD	M
lpxC	lpxC	lpxC	lpxC	lpxC	lpxC	M
lpxB	lpxB	lpxB	lpxB	lpxB	lpxB	M
lpxA	lpxA	lpxA	lpxA	lpxA	lpxA	M
lptG		lptG	lptG	lptG	lptG	F
lptF	lptF	lptF	lptF	lptF	lptF	R
lptE	lptE	lptE	lptE	lptE	lptE	M
	Purine nucleoside phosphoramidase	Purine nucleoside phosphoramidase	Purine nucleoside phosphoramidase	Purine nucleoside phosphoramidase	Purine nucleoside phosphoramidase	F,G,R
lptD	lptD	lptD	lptD	lptD	lptD	M
lptC	lptC	lptC	lptC	lptC	lptC	S
lptB	lptB	lptB	lptB	lptB	lptB	R
lptA	lptA	lptA	lptA	lptA	lptA	S
lpp1	lpp1	lpp1	lpp1	lpp1	lpp1	M
lpoB	lpoB	lpoB	lpoB	lpoB	lpoB	M
lplA	lplA	lplA	lplA	lplA	lplA	H
lpdA	lpdA	lpdA	lpdA	lpdA	lpdA	C
lon	lon	lon	lon	lon	lon	O
lolE	lolE	lolE	lolE	lolE	lolE	M
lolD	lolD	lolD	lolD	lolD	lolD	M
lolC	lolC	lolC	lolC	lolC	lolC	M
	lolB	lolB	lolB	lolB		H
lolA	lolA	lolA	lolA	lolA	lolA	M
lnt	lnt	lnt	lnt	lnt	lnt	M
ligA	ligA	ligA	ligA	ligA	ligA	M
lgt	lgt	lgt	lgt	lgt	lgt	M
leuS	leuS	leuS	leuS	leuS	leuS	J
leuD1	leuD1	leuD1	leuD1	leuD1	leuD1	E
leuC	leuC	leuC	leuC	leuC	leuC	E
leuB	leuB	leuB	leuB	leuB	leuB	E
leuA	leuA	leuA	leuA	leuA	leuA	E
lepB	lepB	lepB	lepB	lepB	lepB	N
lepA	lepA	lepA	lepA	lepA	lepA	N
kdsB	kdsB	kdsB	kdsB	kdsB	kdsB	M
kdsA	kdsA	kdsA	kdsA	kdsA	kdsA	E
ispU	ispU	ispU	ispU	ispU	ispU	I
	ispH	ispH	ispH	ispH	ispH	M
	ispG	ispG	ispG	ispG	ispG	I
	ispF	ispF	ispF	ispF	ispF	I
ispE	ispE	ispE	ispE	ispE	ispE	F
	ispD	ispD	ispD	ispD	ispD	I
ispC	ispC	ispC	ispC	ispC	ispC	I
ispB	ispB	ispB	ispB	ispB	ispB	H
	ispA	ispA	ispA		ispA	H
iscS	iscS	iscS	iscS	iscS	iscS	H
infC	infC	infC	infC	infC	infC	J
infB	infB	infB	infB	infB	infB	J
infA	infA	infA	infA	infA	infA	J
ilvM	ilvM	ilvM	ilvM	ilvM	ilvM	E
ilvG	ilvG	ilvG	ilvG	ilvG	ilvG	E
ilvE	ilvE	ilvE	ilvE	ilvE	ilvE	E
ilvD	ilvD	ilvD	ilvD	ilvD	ilvD	E
ilvC	ilvC	ilvC	ilvC	ilvC	ilvC	E
ilvA	ilvA	ilvA	ilvA	ilvA	ilvA	E
ileS	ileS	ileS	ileS	ileS	ileS	J
ibpA	ibpA	ibpA	ibpA	ibpA	ibpA	O
ibaG	ibaG	ibaG	ibaG	ibaG	ibaG	T
	htpX	htpX	htpX		htpX	O
hspQ	hspQ	hspQ	hspQ	hspQ	hspQ	S
holD	holD	holD	holD	holD	holD	L
holC	holC	holC	holC	holC	holC	L
holB	holB	holB	holB	holB	holB	L
holA	holA	holA	holA	holA	holA	L
	hns	hns	hns		hns	L
hldE	hldE	hldE	hldE	hldE	hldE	G
hldD	hldD	hldD	hldD	hldD	hldD	M
hisS	hisS	hisS	hisS	hisS	hisS	J
hisI	hisI	hisI	hisI	hisI	hisI	E
hisH				hisH		E
hisG	hisG	hisG	hisG	hisG	hisG	E
hisF	hisF	hisF	hisF	hisF	hisF	E
hisD	hisD	hisD	hisD	hisD	hisD	E
hisC	hisC	hisC	hisC	hisC	hisC	E
hisB	hisB	hisB	hisB	hisB	hisB	E
hisA	hisA	hisA	hisA	hisA	hisA	E
	hfq	hfq	hfq			T
hflX	hflX	hflX	hflX	hflX	hflX	R
hflK	hflK	hflK	hflK	hflK	hflK	O
hflC	hflC	hflC	hflC	hflC	hflC	O
hemD	hemD	hemD	hemD	hemD	hemD	H
hemC	hemC	hemC	hemC	hemC	hemC	H
gyrB	gyrB	gyrB	gyrB	gyrB	gyrB	L
gyrA	gyrA	gyrA	gyrA	gyrA	gyrA	L
gutQ	gutQ	gutQ	gutQ	gutQ	gutQ	M
guaB	guaB	guaB	guaB	guaB	guaB	F
guaA	guaA	guaA	guaA	guaA	guaA	F
grxD	grxD	grxD	grxD	grxD	grxD	O
grxC	grxC	grxC	grxC	grxC	grxC	O
	grpE	grpE	grpE	grpE	grpE	O
groS	groS	groS	groS	groS	groS	O
groL	groL	groL	groL	groL	groL	O
greA	greA	greA	greA	greA	greA	K
gpsA	gpsA	gpsA	gpsA	gpsA	gpsA	C
gpmA	gpmA	gpmA	gpmA	gpmA	gpmA	G
gnd	gnd	gnd	gnd	gnd	gnd	G
gmk	gmk	gmk	gmk	gmk	gmk	F
	gmhB	gmhB	gmhB	gmhB	gmhB	E
gmhA	gmhA	gmhA	gmhA	gmhA	gmhA	G
glyS	glyS	glyS	glyS	glyS	glyS	J
glyQ	glyQ	glyQ	glyQ	glyQ	glyQ	J
glyA	glyA	glyA	glyA	glyA	glyA	E
gltX	gltX	gltX	gltX	gltX	gltX	J
gltP	gltP	gltP	gltP	gltP	gltP	C
gloC	gloC	gloC	gloC	gloC	gloC	R
gloB	gloB	gloB	gloB	gloB	gloB	R
glnS	glnS	glnS	glnS	glnS	glnS	J
glnA	glnA	glnA	glnA		glnA	E
glmU	glmU	glmU	glmU	glmU	glmU	M
glmM	glmM	glmM	glmM	glmM	glmM	G
gapA	gapA	gapA	gapA	gapA	gapA	G
		FAD-binding oxidoreductase	FAD-binding oxidoreductase			C
fusA	fusA	fusA	fusA	fusA	fusA	J
fumC	fumC	fumC	fumC	fumC	fumC	C
ftsZ	ftsZ	ftsZ	ftsZ	ftsZ	ftsZ	D
ftsY	ftsY	ftsY	ftsY		ftsY	N
ftsW	ftsW	ftsW	ftsW	ftsW	ftsW	D
ftsQ	ftsQ	ftsQ	ftsQ	ftsQ	ftsQ	M
ftsL	ftsL	ftsL	ftsL	ftsL	ftsL	M
ftsI	ftsI	ftsI	ftsI	ftsI	ftsI	M
ftsH	ftsH	ftsH	ftsH	ftsH	ftsH	O
ftsB	ftsB	ftsB	ftsB	ftsB	ftsB	M
ftsA	ftsA	ftsA	ftsA	ftsA	ftsA	D
frr	frr	frr	frr	frr	frr	J
fpr	fpr	fpr	fpr	fpr	fpr	C
folP	folP	folP	folP	folP	folP	H
folK	folK	folK	folK	folK	folK	H
folE	folE	folE	folE	folE	folE	H
folD	folD	folD	folD	folD	folD	H
folC	folC	folC	folC	folC	folC	H
folB	folB	folB	folB	folB	folB	H
folA	folA	folA	folA	folA	folA	H
fmt	fmt	fmt	fmt	fmt	fmt	J
fldA	fldA	fldA	fldA	fldA	fldA	C
ffh	ffh	ffh	ffh		ffh	N
fbaA	fbaA	fbaA	fbaA	fbaA	fbaA	G
fabZ	fabZ	fabZ	fabZ	fabZ	fabZ	I
fabI	fabI	fabI	fabI	fabI	fabI	I
fabH	fabH	fabH	fabH	fabH	fabH	I
fabG	fabG	fabG	fabG	fabG	fabG	R
fabD	fabD	fabD	fabD	fabD	fabD	I
fabB	fabB	fabB	fabB	fabB	fabB	I
fabA	fabA	fabA	fabA	fabA	fabA	I
erpA	erpA	erpA	erpA	erpA	erpA	S
eno	eno	eno	eno	eno	eno	G
emrE	emrE	emrE	emrE	emrE	emrE	P
	engB	engB	engB		engB	D
	emtA	emtA	emtA	emtA	emtA	R
efp	efp	efp	efp	efp	efp	J
dxs	dxs	dxs	dxs	dxs	dxs	H
dut	dut	dut	dut	dut	dut	F
dsbB	dsbB	dsbB	dsbB	dsbB	dsbB	O
	dsbA	dsbA	dsbA	dsbA	dsbA	O
dolP	dolP	dolP	dolP	dolP	dolP	S
dnaQ	dnaQ	dnaQ	dnaQ	dnaQ	dnaQ	L
dnaN	dnaN	dnaN	dnaN	dnaN	dnaN	L
dnaK	dnaK	dnaK	dnaK	dnaK	dnaK	O
dnaJ	dnaJ	dnaJ	dnaJ	dnaJ	dnaJ	O
dnaG	dnaG	dnaG	dnaG	dnaG	dnaG	L
dnaE	dnaE	dnaE	dnaE	dnaE	dnaE	L
dnaB	dnaB	dnaB	dnaB	dnaB	dnaB	L
dksA	dksA	dksA	dksA	dksA	dksA	T
der	der	der	der	der	der	R
degQ	degQ	degQ	degQ	degQ	degQ	O
def	def	def	def	def	def	J
deaD	deaD	deaD	deaD	deaD	deaD	L
ddlA	ddlA	ddlA	ddlA	ddlA	ddlA	M
dapF	dapF	dapF	dapF	dapF	dapF	E
dapE	dapE	dapE	dapE	dapE	dapE	E
dapD	dapD	dapD	dapD	dapD	dapD	E
dapB	dapB	dapB	dapB	dapB	dapB	E
dapA	dapA	dapA	dapA	dapA	dapA	E
cysW	cysW	cysW	cysW	cysW	cysW	P
cysT	cysT	cysT	cysT	cysT	cysT	P
cysS	cysS	cysS	cysS	cysS	cysS	J
cysQ	cysQ	cysQ	cysQ	cysQ	cysQ	P
cysP	cysP	cysP	cysP	cysP	cysP	P
cysN	cysN	cysN	cysN	cysN	cysN	J
cysK	cysK	cysK	cysK	cysK	cysK	E
cysJ	cysJ	cysJ	cysJ	cysJ	cysJ	P
cysI	cysI	cysI	cysI	cysI	cysI	P
cysH	cysH	cysH	cysH	cysH	cysH	E
cysG	cysG	cysG	cysG	cysG	cysG	H
cysE	cysE	cysE	cysE	cysE	cysE	E
cysD	cysD	cysD	cysD	cysD	cysD	E
cysC	cysC	cysC	cysC	cysC	cysC	P
cysA	cysA	cysA	cysA	cysA	cysA	P
cyoE	cyoE	cyoE	cyoE	cyoE	cyoE	H
cyoD	cyoD	cyoD	cyoD	cyoD	cyoD	C
cyoC	cyoC	cyoC	cyoC	cyoC	cyoC	C
cyoB	cyoB	cyoB	cyoB	cyoB	cyoB	C
cyoA	cyoA	cyoA	cyoA	cyoA	cyoA	C
cutA	cutA	cutA	cutA	cutA	cutA	P
csrA	csrA	csrA	csrA	csrA	csrA	T
cspC	cspC	cspC	cspC	cspC	cspC	T
cpoB	cpoB	cpoB	cpoB	cpoB	cpoB	S
corC	corC	corC	corC	corC	corC	R
corA	corA	corA	corA	corA	corA	T
	coaE	coaE	coaE		coaE	R
	coaD	coaD	coaD		coaD	H
cell division protein	cell division protein	cell division protein	cell division protein	cell division protein	cell division protein	D
	coaBC	coaBC	coaBC		coaBC	H
	coaA	coaA	coaA		coaA	H
cmk	cmk	cmk	cmk	cmk	cmk	F
clsA	clsA	clsA	clsA	clsA	clsA	I
clpX	clpX	clpX	clpX	clpX	clpX	O
clpP	clpP	clpP	clpP	clpP	clpP	O
clpB	clpB	clpB	clpB	clpB	clpB	O
cdsA	cdsA	cdsA	cdsA	cdsA	cdsA	I
cca	cca	cca	cca	cca	cca	J
carB	carB	carB	carB	carB	carB	E
carA	carA	carA	carA	carA	carA	E
btuB	btuB	btuB	btuB	btuB	btuB	N
birA	birA	birA	birA	birA	birA	K
bfr	bfr	bfr	bfr	bfr	bfr	P
bcp	bcp	bcp	bcp	bcp	bcp	O
bamE	bamE	bamE	bamE	bamE	bamE	S
bamD	bamD	bamD	bamD	bamD	bamD	R
	bamC	bamC	bamC	bamC	bamC	M
bamA	bamA	bamA	bamA	bamA	bamA	M
atpH	atpH	atpH	atpH	atpH	atpH	C
atpG	atpG	atpG	atpG	atpG	atpG	C
atpF	atpF	atpF	atpF	atpF	atpF	C
atpE	atpE	atpE	atpE	atpE	atpE	C
atpD	atpD	atpD	atpD	atpD	atpD	C
atpC	atpC	atpC	atpC	atpC	atpC	C
atpB	atpB	atpB	atpB	atpB	atpB	C
atpA	atpA	atpA	atpA	atpA	atpA	C
aspS	aspS	aspS	aspS	aspS	aspS	J
aspC	aspC	aspC	aspC	aspC	aspC	E
asnS	asnS	asnS	asnS	asnS	asnS	J
asd	asd	asd	asd	asd	asd	E
aroQ	aroQ	aroQ	aroQ	aroQ	aroQ	E
aroK	aroK	aroK	aroK	aroK	aroK	E
aroF	aroF	aroF	aroF	aroF	aroF	E
aroE	aroE	aroE	aroE	aroE	aroE	E
aroC	aroC	aroC	aroC	aroC	aroC	E
aroB	aroB	aroB	aroB	aroB	aroB	E
aroA	aroA	aroA	aroA	aroA	aroA	E
argS	argS	argS	argS	argS	argS	J
argF	argF	argF	argF	argF	argF	E
apt	apt	apt	apt	apt	apt	F
apaH	apaH	apaH	apaH	apaH	apaH	T
amiB	amiB	amiB	amiB	amiB	amiB	M
alaS	alaS	alaS	alaS	alaS	alaS	J
ahpC	ahpC	ahpC	ahpC	ahpC	ahpC	O
adk	adk	adk	adk	adk	adk	F
acpS	acpS	acpS	acpS	acpS	acpS	I
acpP	acpP	acpP	acpP	acpP	acpP	I
aceF	aceF	aceF	aceF	aceF	aceF	C
aceE	aceE	aceE	aceE	aceE	aceE	C
accD	accD	accD	accD	accD	accD	I
accC	accC	accC	accC	accC	accC	I
accB	accB	accB	accB	accB	accB	I
accA	accA	accA	accA	accA	accA	I
5-formyltetrahydrofolate cyclo-ligase	5-formyltetrahydrofolate cyclo-ligase	5-formyltetrahydrofolate cyclo-ligase	5-formyltetrahydrofolate cyclo-ligase	5-formyltetrahydrofolate cyclo-ligase	5-formyltetrahydrofolate cyclo-ligase	H
	envelope biogenesis factor ElyC	envelope biogenesis factor ElyC	envelope biogenesis factor ElyC		envelope biogenesis factor ElyC	M
inverse autotransporter beta domain-containing protein	inverse autotransporter beta domain-containing protein	inverse autotransporter beta domain-containing protein	inverse autotransporter beta domain-containing protein	inverse autotransporter beta domain-containing protein	inverse autotransporter beta domain-containing protein	R
AI-2E family transporter	AI-2E family transporter	AI-2E family transporter	AI-2E family transporter	AI-2E family transporter	AI-2E family transporter	P

## Sheet: gene_all_orthologs
Title: Orthologous gene categories for Blochmaniella lineages
Ortholog	COG	Description	Preferred Name
OG0000041	F	Catalyzes the conversion of uracil and 5-phospho-alpha- D-ribose 1-diphosphate (PRPP) to UMP and diphosphate	upp
OG0000042	E	Catalyzes the condensation of (S)-aspartate-beta- semialdehyde (S)-ASA and pyruvate to 4-hydroxy- tetrahydrodipicolinate (HTPA)	dapA
OG0000043	E	Catalyzes the hydrolysis of N-succinyl-L,L- diaminopimelic acid (SDAP), forming succinate and LL-2,6- diaminoheptanedioate (DAP), an intermediate involved in the bacterial biosynthesis of lysine and meso-diaminopimelic acid, an essential component of bacterial cell walls	dapE
OG0000044	P	Bacterial extracellular solute-binding protein	cysP
OG0000045	O	Binding-protein-dependent transport system inner membrane component	cysT
OG0000046	P	Binding-protein-dependent transport system inner membrane component	cysW
OG0000047	P	Part of the ABC transporter complex CysAWTP involved in sulfate thiosulfate import. Responsible for energy coupling to the transport system	cysA
OG0000048	G	General (non sugar-specific) component of the phosphoenolpyruvate-dependent sugar phosphotransferase system (sugar PTS). This major carbohydrate active-transport system catalyzes the phosphorylation of incoming sugar substrates concomitantly with their translocation across the cell membrane. Enzyme I transfers the phosphoryl group from phosphoenolpyruvate (PEP) to the phosphoryl carrier protein (…	ptsI
OG0000049	H	PTS family Hpr protein, phosphohistidinoprotein-hexose phosphotransferase	ptsH
OG0000050	E	Belongs to the cysteine synthase cystathionine beta- synthase family	cysK
OG0000051	L	DNA ligase that catalyzes the formation of phosphodiester linkages between 5'-phosphoryl and 3'-hydroxyl groups in double-stranded DNA using NAD as a coenzyme and as the energy source for the reaction. It is essential for DNA replication and repair of damaged DNA	ligA
OG0000052	J	Catalyzes the attachment of glutamate to tRNA(Glu) in a two-step reaction glutamate is first activated by ATP to form Glu-AMP and then transferred to the acceptor end of tRNA(Glu)	gltX
OG0000053	P	H( )-stimulated, divalent metal cation uptake system	mntH
OG0000054	E	Catalyzes the anti-1,4-elimination of the C-3 phosphate and the C-6 proR hydrogen from 5-enolpyruvylshikimate-3-phosphate (EPSP) to yield chorismate, which is the branch point compound that serves as the starting substrate for the three terminal pathways of aromatic amino acid biosynthesis. This reaction introduces a second double bond into the aromatic ring system	aroC
OG0000055	J	Specifically methylates the 50S ribosomal protein L3 on a specific glutamine residue	prmB
OG0000056	IQ	Belongs to the beta-ketoacyl-ACP synthases family	fabB
OG0000057	H	Catalyzes the oxidation of erythronate-4-phosphate to 3- hydroxy-2-oxo-4-phosphonooxybutanoate	pdxB
OG0000058	J	Formation of pseudouridine at positions 38, 39 and 40 in the anticodon stem and loop of transfer RNAs	truA
OG0000059	I	Component of the acetyl coenzyme A carboxylase (ACC) complex. Biotin carboxylase (BC) catalyzes the carboxylation of biotin on its carrier protein (BCCP) and then the CO(2) group is transferred by the transcarboxylase to acetyl-CoA to form malonyl- CoA	accD
OG0000060	H	Functions in two distinct reactions of the de novo folate biosynthetic pathway. Catalyzes the addition of a glutamate residue to dihydropteroate (7,8-dihydropteroate or H2Pte) to form dihydrofolate (7,8-dihydrofolate monoglutamate or H2Pte-Glu). Also catalyzes successive additions of L-glutamate to tetrahydrofolate or 10-formyltetrahydrofolate or 5,10-methylenetetrahydrofolate, leading to folylpo…	folC
OG0000061	C	NDH-1 shuttles electrons from NADH, via FMN and iron- sulfur (Fe-S) centers, to quinones in the respiratory chain. The immediate electron acceptor for the enzyme in this species is believed to be ubiquinone. Couples the redox reaction to proton translocation (for every two electrons transferred, four hydrogen ions are translocated across the cytoplasmic membrane), and thus conserves the redox ene…	nuoB
OG0000062	C	NDH-1 shuttles electrons from NADH, via FMN and iron- sulfur (Fe-S) centers, to quinones in the respiratory chain. The immediate electron acceptor for the enzyme in this species is believed to be ubiquinone. Couples the redox reaction to proton translocation (for every two electrons transferred, four hydrogen ions are translocated across the cytoplasmic membrane), and thus conserves the redox ene…	nuoC
OG0000063	C	Thioredoxin-like [2Fe-2S] ferredoxin	nuoE
OG0000064	C	NDH-1 shuttles electrons from NADH, via FMN and iron- sulfur (Fe-S) centers, to quinones in the respiratory chain	nuoF
OG0000065	C	NADH-quinone oxidoreductase	nuoG
OG0000066	C	NDH-1 shuttles electrons from NADH, via FMN and iron- sulfur (Fe-S) centers, to quinones in the respiratory chain. The immediate electron acceptor for the enzyme in this species is believed to be ubiquinone. Couples the redox reaction to proton translocation (for every two electrons transferred, four hydrogen ions are translocated across the cytoplasmic membrane), and thus conserves the redox ene…	nuoH
OG0000067	C	NDH-1 shuttles electrons from NADH, via FMN and iron- sulfur (Fe-S) centers, to quinones in the respiratory chain. The immediate electron acceptor for the enzyme in this species is believed to be ubiquinone. Couples the redox reaction to proton translocation (for every two electrons transferred, four hydrogen ions are translocated across the cytoplasmic membrane), and thus conserves the redox ene…	nuoI
OG0000068	C	Belongs to the complex I subunit 6 family	nuoJ
OG0000069	C	NDH-1 shuttles electrons from NADH, via FMN and iron- sulfur (Fe-S) centers, to quinones in the respiratory chain. The immediate electron acceptor for the enzyme in this species is believed to be ubiquinone. Couples the redox reaction to proton translocation (for every two electrons transferred, four hydrogen ions are translocated across the cytoplasmic membrane), and thus conserves the redox ene…	nuoK
OG0000070	CP	NADH dehydrogenase I chain L	nuoL
OG0000071	C	NADH dehydrogenase I chain M	nuoM
OG0000072	C	NDH-1 shuttles electrons from NADH, via FMN and iron- sulfur (Fe-S) centers, to quinones in the respiratory chain. The immediate electron acceptor for the enzyme in this species is believed to be ubiquinone. Couples the redox reaction to proton translocation (for every two electrons transferred, four hydrogen ions are translocated across the cytoplasmic membrane), and thus conserves the redox ene…	nuoN
OG0000073	F	Ribonucleoside-diphosphate reductase 1, beta	nrdB
OG0000074	F	Provides the precursors necessary for DNA synthesis. Catalyzes the biosynthesis of deoxyribonucleotides from the corresponding ribonucleotides	nrdA
OG0000075	H	O-methyltransferase that catalyzes the 2 O-methylation steps in the ubiquinone biosynthetic pathway	ubiG
OG0000076	L	A type II topoisomerase that negatively supercoils closed circular double-stranded (ds) DNA in an ATP-dependent manner to modulate DNA topology and maintain chromosomes in an underwound state. Negative supercoiling favors strand separation, and DNA replication, transcription, recombination and repair, all of which involve strand separation. Also able to catalyze the interconversion of other topol…	gyrA
OG0000077	M	Outer membrane protein (Porin)	ompC
OG0000078	F	Cell wall formation	ddl
OG0000079	J	This is one of the proteins that binds to the 5S RNA in the ribosome where it forms part of the central protuberance	rplY
OG0000080	F	GTP cyclohydrolase	folE
OG0000081	J	Is required not only for elongation of protein synthesis but also for the initiation of all mRNA translation through initiator tRNA(fMet) aminoacylation	metG
OG0000082	G	Catalyzes the oxidative decarboxylation of 6- phosphogluconate to ribulose 5-phosphate and CO(2), with concomitant reduction of NADP to NADPH	gnd
OG0000083	E	Histidine biosynthesis bifunctional protein HisIE	hisI
OG0000084	E	IGPS catalyzes the conversion of PRFAR and glutamine to IGP, AICAR and glutamate. The HisF subunit catalyzes the cyclization activity that produces IGP and AICAR from PRFAR using the ammonia provided by the HisH subunit	hisF
OG0000085	E	1-(5-phosphoribosyl)-5- (5-phosphoribosylamino)methylideneamino imidazole-4-carboxamide isomerase	hisA
OG0000086	E	IGPS catalyzes the conversion of PRFAR and glutamine to IGP, AICAR and glutamate. The HisH subunit provides the glutamine amidotransferase activity that produces the ammonia necessary to HisF for the synthesis of IGP and AICAR	hisH
OG0000087	E	Histidine biosynthesis bifunctional protein HisB	hisB
OG0000088	E	Belongs to the class-II pyridoxal-phosphate-dependent aminotransferase family. Histidinol-phosphate aminotransferase subfamily	hisC
OG0000089	E	Catalyzes the sequential NAD-dependent oxidations of L- histidinol to L-histidinaldehyde and then to L-histidine	hisD
OG0000090	F	Catalyzes the condensation of ATP and 5-phosphoribose 1- diphosphate to form N'-(5'-phosphoribosyl)-ATP (PR-ATP). Has a crucial role in the pathway because the rate of histidine biosynthesis seems to be controlled primarily by regulation of HisG enzymatic activity	hisG
OG0000091	S	Belongs to the UPF0265 family	yeeX
OG0000092	M	Arabinose 5-phosphate isomerase	gutQ
OG0000093	EGP	Multidrug resistance protein MdtH	yceL
OG0000094	J	Arginyl-tRNA synthetase	argS
OG0000095	J	Catalyzes the attachment of L-aspartate to tRNA(Asp) in a two-step reaction L-aspartate is first activated by ATP to form Asp-AMP and then transferred to the acceptor end of tRNA(Asp)	aspS
OG0000096	G	Catalyzes the oxidation of glucose 6-phosphate to 6- phosphogluconolactone	zwf
OG0000097	K	Cold-shock' DNA-binding domain	cspC
OG0000098	G	PFAM PTS system mannose fructose sorbose family IID component	manZ
OG0000099	G	PTS system, mannose fructose sorbose family, IIC	manY
OG0000100	G	PTS system	manX
OG0000101	P	membrane protein, TerC	yoaE
OG0000102	EH	synthase	pabB
OG0000103	O	Glycoprotease family	yeaZ
OG0000104	D	Belongs to the ParA family	minD
OG0000105	D	Cell division inhibitor that blocks the formation of polar Z ring septums. Rapidly oscillates between the poles of the cell to destabilize FtsZ filaments that have formed before they mature into polar Z rings. Prevents FtsZ polymerization	minC
OG0000106	C	Required for disulfide bond formation in some periplasmic proteins. Acts by oxidizing the DsbA protein	dsbB
OG0000107	G	Belongs to the glyceraldehyde-3-phosphate dehydrogenase family	gapA
OG0000108	OU	signal peptide peptidase	sppA
OG0000109	L	Exonuclease III	xthA
OG0000110	F	nucleoside kinase activity	tdk
OG0000111	I	phosphatidyl group transfer from one phosphatidylglycerol molecule to another to form cardiolipin (CL) (diphosphatidylglycerol) and glycerol	cls
OG0000112	E	The alpha subunit is responsible for the aldol cleavage of indoleglycerol phosphate to indole and glyceraldehyde 3- phosphate	trpA
OG0000113	E	The beta subunit is responsible for the synthesis of L- tryptophan from indole and L-serine	trpB
OG0000114	E	Belongs to the TrpC family	trpC
OG0000115	F	Catalyzes the transfer of the phosphoribosyl group of 5- phosphorylribose-1-pyrophosphate (PRPP) to anthranilate to yield N-(5'-phosphoribosyl)-anthranilate (PRA)	trpD
OG0000116	EH	Glutamine amidotransferase of anthranilate synthase	trpG
OG0000117	E	Anthranilate synthase component	trpE
OG0000118	I	Enoyl- acyl-carrier-protein reductase NADH	fabI
OG0000119	S	Metallo-beta-lactamase superfamily	ycbL
OG0000120	E	Aminotransferase	aspC
OG0000121	I	Necessary for the introduction of cis unsaturation into fatty acids. Catalyzes the dehydration of (3R)-3-hydroxydecanoyl- ACP to E-(2)-decenoyl-ACP and then its isomerization to Z-(3)- decenoyl-ACP. Can catalyze the dehydratase reaction for beta- hydroxyacyl-ACPs with saturated chain lengths up to 16 0, being most active on intermediate chain length	fabA
OG0000122	S	Involved in the degradation of certain denaturated proteins, including DnaA, during heat shock stress	hspQ
OG0000123	I	This protein catalyzes the committed step to the synthesis of the acidic phospholipids	pgsA
OG0000124	J	Endoribonuclease that plays a central role in RNA processing and decay. Required for the maturation of 5S and 16S rRNAs and the majority of tRNAs. Also involved in the degradation of most mRNAs	rne
OG0000125	J	Belongs to the bacterial ribosomal protein bL32 family	rpmF
OG0000126	I	Catalyzes the reversible formation of acyl-phosphate (acyl-PO(4)) from acyl- acyl-carrier-protein (acyl-ACP). This enzyme utilizes acyl-ACP as fatty acyl donor, but not acyl-CoA	plsX
OG0000127	I	Catalyzes the condensation reaction of fatty acid synthesis by the addition to an acyl acceptor of two carbons from malonyl-ACP. Catalyzes the first condensation reaction which initiates fatty acid synthesis and may therefore play a role in governing the total rate of fatty acid production. Possesses both acetoacetyl-ACP synthase and acetyl transacylase activities. Its substrate specificity deter…	fabH
OG0000128	I	malonyl CoA-acyl carrier protein transacylase	fabD
OG0000129	IQ	KR domain	fabG
OG0000130	IQ	Carrier of the growing fatty acid chain in fatty acid biosynthesis	acpP
OG0000131	E	Amino-transferase class IV	pabC
OG0000132	F	Phosphorylation of dTMP to form dTDP in both de novo and salvage pathways of dTTP synthesis	tmk
OG0000133	L	DNA polymerase III delta prime subunit	holB
OG0000134	FG	HIT domain	hinT
OG0000135	M	Transport protein of outer membrane lipoproteins (ABC superfamily, membrane)	lolC
OG0000136	V	Part of the ABC transporter complex LolCDE involved in the translocation of	lolD
OG0000137	M	Transport protein of outer membrane lipoproteins (ABC superfamily, membrane)	lolE
OG0000138	F	Belongs to the lyase 1 family. Adenylosuccinate lyase subfamily	purB
OG0000139	J	Catalyzes the 2-thiolation of uridine at the wobble position (U34) of tRNA(Lys), tRNA(Glu) and tRNA(Gln), leading to the formation of s(2)U34, the first step of tRNA-mnm(5)s(2)U34 synthesis. Sulfur is provided by IscS, via a sulfur-relay system. Binds ATP and its substrate tRNAs	mnmA
OG0000140	M	membrane-bound lytic murein transglycosylase	emtA
OG0000141	K	Transcriptional regulatory protein, C terminal	yqeI
OG0000142	J	One of the essential components for the initiation of protein synthesis. Stabilizes the binding of IF-2 and IF-3 on the 30S subunit to which N-formylmethionyl-tRNA(fMet) subsequently binds. Helps modulate mRNA selection, yielding the 30S pre- initiation complex (PIC). Upon addition of the 50S ribosomal subunit IF-1, IF-2 and IF-3 are released leaving the mature 70S translation initation complex	infA
OG0000143	C	Belongs to the class-II pyridine nucleotide-disulfide oxidoreductase family	trxB
OG0000144	D	FtsK/SpoIIIE family	ftsK
OG0000145	M	Participates in the translocation of lipoproteins from the inner membrane to the outer membrane. Only forms a complex with a lipoprotein if the residue after the N-terminal Cys is not an aspartate (The Asp acts as a targeting signal to indicate that the lipoprotein should stay in the inner membrane)	lolA
OG0000146	J	Catalyzes the attachment of serine to tRNA(Ser). Is also able to aminoacylate tRNA(Sec) with serine, to form the misacylated tRNA L-seryl-tRNA(Sec), which will be further converted into selenocysteinyl-tRNA(Sec)	serS
OG0000147	H	Catalyzes the reversible conversion of 3- phosphohydroxypyruvate to phosphoserine and of 3-hydroxy-2-oxo-4- phosphonooxybutanoate to phosphohydroxythreonine	serC
OG0000148	E	Catalyzes the transfer of the enolpyruvyl moiety of phosphoenolpyruvate (PEP) to the 5-hydroxyl of shikimate-3- phosphate (S3P) to produce enolpyruvyl shikimate-3-phosphate and inorganic phosphate	aroA
OG0000149	J	thus facilitating recognition of the initiation point. It is needed to translate mRNA with a short Shine-Dalgarno (SD) purine-rich sequence	rpsA
OG0000150	V	Involved in lipid A export and possibly also in glycerophospholipid export and for biogenesis of the outer membrane. Transmembrane domains (TMD) form a pore in the inner membrane and the ATP-binding domain (NBD) is responsible for energy generation	msbA
OG0000151	F	Transfers the gamma-phosphate of ATP to the 4'-position of a tetraacyldisaccharide 1-phosphate intermediate (termed DS-1- P) to form tetraacyldisaccharide 1,4'-bis-phosphate (lipid IVA)	lpxK
OG0000152	M	Activates KDO (a required 8-carbon sugar) for incorporation into bacterial lipopolysaccharide in Gram-negative bacteria	kdsB
OG0000153	H	Flavin prenyltransferase that catalyzes the synthesis of the prenylated FMN cofactor (prenyl-FMN) for 4-hydroxy-3- polyprenylbenzoic acid decarboxylase UbiD. The prenyltransferase is metal-independent and links a dimethylallyl moiety from dimethylallyl monophosphate (DMAP) to the flavin N5 and C6 atoms of FMN	ubiX
OG0000154	M	Evidence 3 Function proposed based on presence of conserved amino acid motif, structural feature or limited homology	-
OG0000155	C	Involved in the TCA cycle. Catalyzes the stereospecific interconversion of fumarate to L-malate	fumC
OG0000156	L	DNA repair enzyme that has both DNA N-glycosylase activity and AP-lyase activity. The DNA N-glycosylase activity releases various damaged pyrimidines from DNA by cleaving the N- glycosidic bond, leaving an AP (apurinic apyrimidinic) site. The AP-lyase activity cleaves the phosphodiester bond 3' to the AP site by a beta-elimination, leaving a 3'-terminal unsaturated sugar and a product with a term…	nth
OG0000157	J	Catalyzes the attachment of tyrosine to tRNA(Tyr) in a two-step reaction tyrosine is first activated by ATP to form Tyr- AMP and then transferred to the acceptor end of tRNA(Tyr)	tyrS
OG0000158	K	Transcription regulator that can specifically activate or repress expression of target genes	slyA
OG0000159	C	Belongs to the glutaredoxin family. Monothiol subfamily	grxD
OG0000160	S	SufE protein probably involved in Fe-S center assembly	sufE
OG0000161	E	Cysteine desulfurases mobilize the sulfur from L- cysteine to yield L-alanine, an essential step in sulfur metabolism for biosynthesis of a variety of sulfur-containing biomolecules. Component of the suf operon, which is activated and required under specific conditions such as oxidative stress and iron limitation. Acts as a potent selenocysteine lyase in vitro, that mobilizes selenium from L-sele…	sufS
OG0000162	O	Required for stability of iron-sulfur component of FhuF	sufD
OG0000163	O	transport protein associated with Fe-S cluster assembly (ABC superfamily, atp_bind)	sufC
OG0000164	O	Fe-S cluster assembly	sufB
OG0000165	S	Belongs to the HesB IscA family	sufA
OG0000166	J	Catalyzes both the ATP-dependent activation of exogenously supplied lipoate to lipoyl-AMP and the transfer of the activated lipoyl onto the lipoyl domains of lipoate-dependent enzymes	lplA
OG0000167	J	Belongs to the phenylalanyl-tRNA synthetase beta subunit family. Type 1 subfamily	pheT
OG0000168	J	Belongs to the class-II aminoacyl-tRNA synthetase family. Phe-tRNA synthetase alpha subunit type 1 subfamily	pheS
OG0000169	J	Binds directly to 23S ribosomal RNA and is necessary for the in vitro assembly process of the 50S ribosomal subunit. It is not involved in the protein synthesizing functions of that subunit	rplT
OG0000170	J	IF-3 binds to the 30S ribosomal subunit and shifts the equilibrum between 70S ribosomes and their 50S and 30S subunits in favor of the free subunits, thus enhancing the availability of 30S subunits on which protein synthesis initiation begins	infC
OG0000171	J	Catalyzes the attachment of threonine to tRNA(Thr) in a two-step reaction L-threonine is first activated by ATP to form Thr-AMP and then transferred to the acceptor end of tRNA(Thr)	thrS
OG0000172	M	Belongs to the KdsA family	kdsA
OG0000173	J	Methylates the class 1 translation termination release factors RF1 PrfA and RF2 PrfB on the glutamine residue of the universally conserved GGQ motif	prmC
OG0000174	J	Peptide chain release factor 1 directs the termination of translation in response to the peptide chain termination codons UAG and UAA	prfA
OG0000175	F	Involved in the biosynthesis of the central metabolite phospho-alpha-D-ribosyl-1-pyrophosphate (PRPP) via the transfer of pyrophosphoryl group from ATP to 1-hydroxyl of ribose-5-phosphate (Rib-5-P)	prs
OG0000176	J	The natural substrate for this enzyme may be peptidyl- tRNAs which drop off the ribosome during protein synthesis	pth
OG0000177	S	Belongs to the BI1 family	ybhL
OG0000178	F	Belongs to the phosphoglycerate mutase family. BPG- dependent PGAM subfamily	gpmA
OG0000179	F	Catalyzes the hydrolysis of 6-phosphogluconolactone to 6-phosphogluconate	pgl
OG0000180	D	Mediates coordination of peptidoglycan synthesis and outer membrane constriction during cell division	cpoB
OG0000181	M	Belongs to the ompA family	pal
OG0000182	U	Involved in the TonB-independent uptake of proteins	tolB
OG0000183	U	Role in outer membrane integrity, uptake of group A colicins (TonB-independent), and phage DNA	tolR
OG0000184	U	TolQ protein	tolQ
OG0000185	C	Succinyl-CoA synthetase functions in the citric acid cycle (TCA), coupling the hydrolysis of succinyl-CoA to the synthesis of either ATP or GTP and thus represents the only step of substrate-level phosphorylation in the TCA. The alpha subunit of the enzyme binds the substrates coenzyme A and phosphate, while succinate binding and nucleotide specificity is provided by the beta subunit	sucD
OG0000186	F	Succinyl-CoA synthetase functions in the citric acid cycle (TCA), coupling the hydrolysis of succinyl-CoA to the synthesis of either ATP or GTP and thus represents the only step of substrate-level phosphorylation in the TCA. The beta subunit provides nucleotide specificity of the enzyme and binds the substrate succinate, while the binding sites for coenzyme A and phosphate are found in the alpha …	sucC
OG0000187	C	The 2-oxoglutarate dehydrogenase complex catalyzes the overall conversion of 2-oxoglutarate to succinyl-CoA and CO(2)	sucB
OG0000188	C	2-oxoglutarate dehydrogenase	sucA
OG0000189	C	succinate dehydrogenase	sdhB
OG0000190	C	Belongs to the FAD-dependent oxidoreductase 2 family. FRD SDH subfamily	sdhA
OG0000191	C	succinate dehydrogenase	sdhC
OG0000192	C	Low-potential electron donor to a number of redox enzymes	fldA
OG0000193	J	tRNA synthetases class I (E and Q), anti-codon binding domain	glnS
OG0000194	G	Catalyzes the reversible isomerization-deamination of glucosamine 6-phosphate (GlcN6P) to form fructose 6-phosphate (Fru6P) and ammonium ion	nagB
OG0000195	G	Belongs to the metallo-dependent hydrolases superfamily. NagA family	nagA
OG0000196	CH	FAD binding domain	ubiF
OG0000197	P	Mg2 and Co2 transporter	corC
OG0000198	M	Transfers the fatty acyl group on membrane lipoproteins	lnt
OG0000199	J	Belongs to the class-I aminoacyl-tRNA synthetase family	leuS
OG0000200	M	Catalyzes cross-linking of the peptidoglycan cell wall	mrdA
OG0000201	M	Peptidoglycan polymerase that is essential for cell wall elongation	mrdB
OG0000202	EG	of the drug metabolite transporter (DMT) superfamily	ytfF
OG0000203	F	Catalyzes the oxidation of 5,10- methylenetetrahydrofolate to 5,10-methenyltetrahydrofolate and then the hydrolysis of 5,10-methenyltetrahydrofolate to 10- formyltetrahydrofolate	folD
OG0000204	J	Belongs to the class-I aminoacyl-tRNA synthetase family	cysS
OG0000205	F	Catalyzes the reversible transfer of the terminal phosphate group between ATP and AMP. Plays an important role in cellular energy homeostasis and in adenine nucleotide metabolism	adk
OG0000206	H	DNA polymerase III is a complex, multichain enzyme responsible for most of the replicative synthesis in bacteria. This DNA polymerase also exhibits 3' to 5' exonuclease activity	dnaX
OG0000207	F	Catalyzes a salvage reaction resulting in the formation of AMP, that is energically less costly than de novo synthesis	apt
OG0000208	O	ATP-dependent serine protease that mediates the selective degradation of mutant and abnormal proteins as well as certain short-lived regulatory proteins. Required for cellular homeostasis and for survival from DNA damage and developmental changes induced by stress. Degrades polypeptides processively to yield small peptide fragments that are 5 to 10 amino acids long. Binds to DNA in a double-stran…	lon
OG0000209	S	Modulator of DNA gyrase	pmbA
OG0000210	S	enzyme for maturation of Microcin B17 and degradation of CcdA with winged helix domain	tldD
OG0000211	M	Involved in formation of the rod shape of the cell. May also contribute to regulation of formation of penicillin-binding proteins	mreD
OG0000212	M	Involved in formation and maintenance of cell shape	mreC
OG0000213	D	Actin	mreB
OG0000214	E	Catalyzes a trans-dehydration via an enolate intermediate	aroQ
OG0000215	I	first, biotin carboxylase catalyzes the carboxylation of the carrier protein and then the transcarboxylase transfers the carboxyl group to form malonyl-CoA	accB
OG0000216	I	carboxylase, biotin carboxylase subunit	accC
OG0000217	J	Catalyzes the attachment of proline to tRNA(Pro) in a two-step reaction proline is first activated by ATP to form Pro- AMP and then transferred to the acceptor end of tRNA(Pro). As ProRS can inadvertently accommodate and process non-cognate amino acids such as alanine and cysteine, to avoid such errors it has two additional distinct editing activities against alanine. One activity is designated a…	proS
OG0000218	J	Ligates lysine onto the cytidine present at position 34 of the AUA codon-specific tRNA(Ile) that contains the anticodon CAU, in an ATP-dependent manner. Cytidine is converted to lysidine, thus changing the amino acid specificity of the tRNA from methionine to isoleucine	tilS
OG0000219	I	Component of the acetyl coenzyme A carboxylase (ACC) complex. First, biotin carboxylase catalyzes the carboxylation of biotin on its carrier protein (BCCP) and then the CO(2) group is transferred by the carboxyltransferase to acetyl-CoA to form malonyl-CoA	accA
OG0000220	L	DNA-directed DNA polymerase	dnaE
OG0000221	M	Condensation of UDP-2,3-diacylglucosamine and 2,3- diacylglucosamine-1-phosphate to form lipid A disaccharide, a precursor of lipid A, a phosphorylated glycolipid that anchors the lipopolysaccharide to the outer membrane of the cell	lpxB
OG0000222	M	Involved in the biosynthesis of lipid A, a phosphorylated glycolipid that anchors the lipopolysaccharide to the outer membrane of the cell	lpxA
OG0000223	I	Involved in unsaturated fatty acids biosynthesis. Catalyzes the dehydration of short chain beta-hydroxyacyl-ACPs and long chain saturated and unsaturated beta-hydroxyacyl-ACPs	fabZ
OG0000224	M	Catalyzes the N-acylation of UDP-3-O- (hydroxytetradecanoyl)glucosamine using 3-hydroxytetradecanoyl-ACP as the acyl donor. Is involved in the biosynthesis of lipid A, a phosphorylated glycolipid that anchors the lipopolysaccharide to the outer membrane of the cell	lpxD
OG0000225	M	Molecular chaperone that interacts specifically with outer membrane proteins, thus maintaining the solubility of early folding intermediates during passage through the periplasm	skp
OG0000226	M	Part of the outer membrane protein assembly complex, which is involved in assembly and insertion of beta-barrel proteins into the outer membrane. Constitutes, with BamD, the core component of the assembly machinery	bamA
OG0000227	M	zinc metalloprotease	rseP
OG0000228	M	Belongs to the CDS family	cdsA
OG0000229	H	Catalyzes the sequential condensation of isopentenyl diphosphate (IPP) with (2E,6E)-farnesyl diphosphate (E,E-FPP) to yield (2Z,6Z,10Z,14Z,18Z,22Z,26Z,30Z,34E,38E)-undecaprenyl diphosphate (di-trans,octa-cis-UPP). UPP is the precursor of glycosyl carrier lipid in the biosynthesis of bacterial cell wall polysaccharide components such as peptidoglycan and lipopolysaccharide	uppS
OG0000230	J	Responsible for the release of ribosomes from messenger RNA at the termination of protein biosynthesis. May increase the efficiency of translation by recycling ribosomes from one round of translation to another	frr
OG0000231	F	Catalyzes the reversible phosphorylation of UMP to UDP	pyrH
OG0000232	J	Associates with the EF-Tu.GDP complex and induces the exchange of GDP to GTP. It remains bound to the aminoacyl-tRNA.EF- Tu.GTP complex up to the GTP hydrolysis stage on the ribosome	tsf
OG0000233	J	Belongs to the universal ribosomal protein uS2 family	rpsB
OG0000234	E	Methionine aminopeptidase	map
OG0000235	E	Belongs to the transferase hexapeptide repeat family	dapD
OG0000236	M	Transfers the N-acyl diglyceride group on what will become the N-terminal cysteine of membrane lipoproteins	lgt
OG0000237	E	Specifically catalyzes the decarboxylation of meso- diaminopimelate (meso-DAP) to L-lysine	lysA
OG0000238	J	Peptide chain release factor 2 directs the termination of translation in response to the peptide chain termination codons UGA and UAA	prfB
OG0000239	J	Folate-binding protein involved in regulating the level of ATP-DnaA and in the modification of some tRNAs. It is probably a key factor in regulatory networks that act via tRNA modification, such as initiation of chromosomal replication	ygfZ
OG0000241	CH	hydroxylase	ubiH
OG0000242	D	Activator of cell division through the inhibition of FtsZ GTPase activity, therefore promoting FtsZ assembly into bundles of protofilaments necessary for the formation of the division Z ring. It is recruited early at mid-cell but it is not essential for cell division	zapA
OG0000243	H	Belongs to the 5-formyltetrahydrofolate cyclo-ligase family	ygfA
OG0000244	G	Catalyzes the reversible conversion of ribose-5- phosphate to ribulose 5-phosphate	rpiA
OG0000245	G	aldolase	fbaA
OG0000246	F	Belongs to the phosphoglycerate kinase family	pgk
OG0000247	H	Catalyzes the formation of S-adenosylmethionine (AdoMet) from methionine and ATP. The overall synthetic reaction is composed of two sequential steps, AdoMet formation and the subsequent tripolyphosphate hydrolysis which occurs prior to release of AdoMet from the enzyme	metK
OG0000248	K	Belongs to the UPF0301 (AlgH) family	yqgE
OG0000249	J	Could be a nuclease involved in processing of the 5'-end of pre-16S rRNA	yqgF
OG0000250	C	Could be a mediator in iron transactions between iron acquisition and iron-requiring processes, such as synthesis and or repair of Fe-S clusters in biosynthetic enzymes	yggX
OG0000251	O	ATP-dependent specificity component of the Clp protease. It directs the protease to specific substrates. Can perform chaperone functions in the absence of ClpP	clpX
OG0000252	O	Cleaves peptides in various proteins in a process that requires ATP hydrolysis. Has a chymotrypsin-like activity. Plays a major role in the degradation of misfolded proteins	clpP
OG0000253	C	Ubiquinol oxidase subunit 2	cyoA
OG0000254	C	Belongs to the heme-copper respiratory oxidase family	cyoB
OG0000255	C	cytochrome o ubiquinol oxidase, subunit III	cyoC
OG0000256	C	Cytochrome o ubiquinol oxidase, subunit	cyoD
OG0000257	H	Converts heme B (protoheme IX) to heme O by substitution of the vinyl group on carbon 2 of heme B porphyrin ring with a hydroxyethyl farnesyl side group	cyoE
OG0000258	EGP	major facilitator superfamily	yajR
OG0000259	H	Catalyzes the ATP-dependent transfer of a sulfur to tRNA to produce 4-thiouridine in position 8 of tRNAs, which functions as a near-UV photosensor. Also catalyzes the transfer of sulfur to the sulfur carrier protein ThiS, forming ThiS-thiocarboxylate. This is a step in the synthesis of thiazole, in the thiamine biosynthesis pathway. The sulfur is donated as persulfide by IscS	thiI
OG0000260	F	Catalyzes the acyloin condensation reaction between C atoms 2 and 3 of pyruvate and glyceraldehyde 3-phosphate to yield 1-deoxy-D-xylulose-5-phosphate (DXP)	dxs
OG0000261	I	Lipid phosphatase which dephosphorylates phosphatidylglycerophosphate (PGP) to phosphatidylglycerol (PG)	pgpA
OG0000262	K	Involved in transcription antitermination. Required for transcription of ribosomal RNA (rRNA) genes. Binds specifically to the boxA antiterminator sequence of the ribosomal RNA (rrn) operons	nusB
OG0000264	U	Preprotein translocase	yajC
OG0000265	O	Alkyl hydroperoxide reductase	ahpC
OG0000266	G	Catalyzes the isomerization of sedoheptulose 7-phosphate in D-glycero-D-manno-heptose 7-phosphate	gmhA
OG0000267	L	DNA polymerase III is a complex, multichain enzyme responsible for most of the replicative synthesis in bacteria. The epsilon subunit contain the editing function and is a proofreading 3'-5' exonuclease	dnaQ
OG0000268	L	Endonuclease that specifically degrades the RNA of RNA- DNA hybrids	rnhA
OG0000269	S	Thiolesterase that catalyzes the hydrolysis of S-D- lactoyl-glutathione to form glutathione and D-lactic acid	gloB
OG0000270	E	Involved in the biosynthesis of the chorismate, which leads to the biosynthesis of aromatic amino acids. Catalyzes the reversible NADPH linked reduction of 3-dehydroshikimate (DHSA) to yield shikimate (SA)	aroE
OG0000271	J	Required for the formation of a threonylcarbamoyl group on adenosine at position 37 (t(6)A37) in tRNAs that read codons beginning with adenine. Catalyzes the conversion of L-threonine, HCO(3)(-) CO(2) and ATP to give threonylcarbamoyl-AMP (TC-AMP) as the acyladenylate intermediate, with the release of diphosphate	tsaC
OG0000272	J	Removes the formyl group from the N-terminal Met of newly synthesized proteins. Requires at least a dipeptide for an efficient rate of reaction. N-terminal L-methionine is a prerequisite for activity but the enzyme has broad specificity at other positions	def
OG0000273	J	Attaches a formyl group to the free amino group of methionyl-tRNA(fMet). The formyl group appears to play a dual role in the initiator identity of N-formylmethionyl-tRNA by promoting its recognition by IF2 and preventing the misappropriation of this tRNA by the elongation apparatus	fmt
OG0000274	J	Ribosomal protein L17	rplQ
OG0000275	K	DNA-dependent RNA polymerase catalyzes the transcription of DNA into RNA using the four ribonucleoside triphosphates as substrates	rpoA
OG0000276	J	One of the primary rRNA binding proteins, it binds directly to 16S rRNA where it nucleates assembly of the body of the 30S subunit	rpsD
OG0000277	J	Located on the platform of the 30S subunit, it bridges several disparate RNA helices of the 16S rRNA. Forms part of the Shine-Dalgarno cleft in the 70S ribosome	rpsK
OG0000278	J	Located at the top of the head of the 30S subunit, it contacts several helices of the 16S rRNA. In the 70S ribosome it contacts the 23S rRNA (bridge B1a) and protein L5 of the 50S subunit (bridge B1b), connecting the 2 subunits	rpsM
OG0000279	U	The central subunit of the protein translocation channel SecYEG. Consists of two halves formed by TMs 1-5 and 6-10. These two domains form a lateral gate at the front which open onto the bilayer between TMs 2 and 7, and are clamped together by SecE at the back. The channel is closed by both a pore ring composed of hydrophobic SecY resides and a short helix (helix 2A) on the extracellular side of …	secY
OG0000280	J	Binds to the 23S rRNA	rplO
OG0000281	J	Located at the back of the 30S subunit body where it stabilizes the conformation of the head with respect to the body	rpsE
OG0000282	J	This is one of the proteins that binds and probably mediates the attachment of the 5S RNA into the large ribosomal subunit, where it forms part of the central protuberance	rplR
OG0000283	J	This protein binds to the 23S rRNA, and is important in its secondary structure. It is located near the subunit interface in the base of the L7 L12 stalk, and near the tRNA binding site of the peptidyltransferase center	rplF
OG0000284	J	One of the primary rRNA binding proteins, it binds directly to 16S rRNA central domain where it helps coordinate assembly of the platform of the 30S subunit	rpsH
OG0000285	J	Binds 16S rRNA, required for the assembly of 30S particles and may also be responsible for determining the conformation of the 16S rRNA at the A site	rpsN
OG0000286	J	This is 1 of the proteins that binds and probably mediates the attachment of the 5S RNA into the large ribosomal subunit, where it forms part of the central protuberance. In the 70S ribosome it contacts protein S13 of the 30S subunit (bridge B1b), connecting the 2 subunits	rplE
OG0000287	J	One of two assembly initiator proteins, it binds directly to the 5'-end of the 23S rRNA, where it nucleates assembly of the 50S subunit	rplX
OG0000288	J	Binds to 23S rRNA. Forms part of two intersubunit bridges in the 70S ribosome	rplN
OG0000289	J	One of the primary rRNA binding proteins, it binds specifically to the 5'-end of 16S ribosomal RNA	rpsQ
OG0000290	J	Binds 23S rRNA and is also seen to make contacts with the A and possibly P site tRNAs	rplP
OG0000291	J	Binds the lower part of the 30S subunit head. Binds mRNA in the 70S ribosome, positioning it for translation	rpsC
OG0000292	J	The globular domain of the protein is located near the polypeptide exit tunnel on the outside of the subunit, while an extended beta-hairpin is found that lines the wall of the exit tunnel in the center of the 70S ribosome	rplV
OG0000293	J	Protein S19 forms a complex with S13 that binds strongly to the 16S ribosomal RNA	rpsS
OG0000294	J	One of the primary rRNA binding proteins. Required for association of the 30S and 50S subunits to form the 70S ribosome, for tRNA binding and peptide bond formation. It has been suggested to have peptidyltransferase activity	rplB
OG0000295	J	One of the early assembly proteins it binds 23S rRNA. One of the proteins that surrounds the polypeptide exit tunnel on the outside of the ribosome. Forms the main docking site for trigger factor binding to the ribosome	rplW
OG0000296	J	One of the primary rRNA binding proteins, this protein initially binds near the 5'-end of the 23S rRNA. It is important during the early stages of 50S assembly. It makes multiple contacts with different domains of the 23S rRNA in the assembled 50S subunit and ribosome	rplD
OG0000297	J	One of the primary rRNA binding proteins, it binds directly near the 3'-end of the 23S rRNA, where it nucleates assembly of the 50S subunit	rplC
OG0000298	J	Involved in the binding of tRNA to the ribosomes	rpsJ
OG0000299	P	Iron-storage protein, whose ferroxidase center binds Fe(2 ) ions, oxidizes them by dioxygen to Fe(3 ), and participates in the subsequent Fe(3 ) oxide mineral core formation within the central cavity of the protein complex	bfr
OG0000300	H	Acts both as a biotin-- acetyl-CoA-carboxylase ligase and a biotin-operon repressor. In the presence of ATP, BirA activates biotin to form the BirA-biotinyl-5'-adenylate (BirA-bio- 5'-AMP or holoBirA) complex. HoloBirA can either transfer the biotinyl moiety to the biotin carboxyl carrier protein (BCCP) subunit of acetyl-CoA carboxylase, or bind to the biotin operator site and inhibit transcripti…	birA
OG0000301	O	Part of a stress-induced multi-chaperone system, it is involved in the recovery of the cell from heat-induced damage, in cooperation with DnaK, DnaJ and GrpE	clpB
OG0000302	M	Part of the outer membrane protein assembly complex, which is involved in assembly and insertion of beta-barrel proteins into the outer membrane. Constitutes, with BamA, the core component of the assembly machinery	bamD
OG0000303	E	Prephenate dehydratase	pheA
OG0000304	E	Prephenate dehydrogenase	tyrA
OG0000305	E	Stereospecific condensation of phosphoenolpyruvate (PEP) and D-erythrose-4-phosphate (E4P) giving rise to 3-deoxy-D- arabino-heptulosonate-7-phosphate (DAHP)	aroF
OG0000306	J	This protein is located at the 30S-50S ribosomal subunit interface and may play a role in the structure and function of the aminoacyl-tRNA binding site	rplS
OG0000307	J	Belongs to the RNA methyltransferase TrmD family	trmD
OG0000308	J	An accessory protein needed during the final step in the assembly of 30S ribosomal subunit, possibly for assembly of the head region. Probably interacts with S19. Essential for efficient processing of 16S rRNA. May be needed both before and after RbfA during the maturation of 16S rRNA. It has affinity for free ribosomal 30S subunits but not for 70S ribosomes	rimM
OG0000309	J	Belongs to the bacterial ribosomal protein bS16 family	rpsP
OG0000310	J	A key translational regulator that binds mRNA to regulate translation initiation and or mRNA stability. Mediates global changes in gene expression, shifting from rapid growth to stress survival by linking envelope stress, the stringent response and the catabolite repression systems. Usually binds in the 5'- UTR	csrA
OG0000311	J	Catalyzes the attachment of alanine to tRNA(Ala) in a two-step reaction alanine is first activated by ATP to form Ala- AMP and then transferred to the acceptor end of tRNA(Ala). Also edits incorrectly charged Ser-tRNA(Ala) and Gly-tRNA(Ala) via its editing domain	alaS
OG0000312	D	Essential cell division protein. May link together the upstream cell division proteins, which are predominantly cytoplasmic, with the downstream cell division proteins, which are predominantly periplasmic	ftsB
OG0000313	F	Catalyzes the synthesis of activated sulfate	cysC
OG0000314	P	Belongs to the TRAFAC class translation factor GTPase superfamily. Classic translation factor GTPase family. CysN NodQ subfamily	cysN
OG0000315	H	Sulfate adenylyltransferase subunit 2	cysD
OG0000316	H	Multifunctional enzyme that catalyzes the SAM-dependent methylations of uroporphyrinogen III at position C-2 and C-7 to form precorrin-2 via precorrin-1. Then it catalyzes the NAD- dependent ring dehydrogenation of precorrin-2 to yield sirohydrochlorin. Finally, it catalyzes the ferrochelation of sirohydrochlorin to yield siroheme	cysG
OG0000317	EH	Belongs to the PAPS reductase family. CysH subfamily	cysH
OG0000318	H	Component of the sulfite reductase complex that catalyzes the 6-electron reduction of sulfite to sulfide. This is one of several activities required for the biosynthesis of L- cysteine from sulfate	cysI
OG0000319	H	Component of the sulfite reductase complex that catalyzes the 6-electron reduction of sulfite to sulfide. This is one of several activities required for the biosynthesis of L- cysteine from sulfate. The flavoprotein component catalyzes the electron flow from NADPH - FAD - FMN to the hemoprotein component	cysJ
OG0000320	F	Catalyzes the reversible conversion of 2- phosphoglycerate into phosphoenolpyruvate. It is essential for the degradation of carbohydrates via glycolysis	eno
OG0000321	F	Catalyzes the ATP-dependent amination of UTP to CTP with either L-glutamine or ammonia as the source of nitrogen. Regulates intracellular CTP levels through interactions with the four ribonucleotide triphosphates	pyrG
OG0000322	C	Iron-sulfur cluster insertion protein ErpA	erpA
OG0000323	M	Cell wall formation. Synthesis of cross-linked peptidoglycan from the lipid intermediates. The enzyme has a penicillin-insensitive transglycosylase N-terminal domain (formation of linear glycan strands) and a penicillin-sensitive transpeptidase C-terminal domain (cross-linking of the peptide subunits)	mrcB
OG0000324	C	Component of the pyruvate dehydrogenase (PDH) complex, that catalyzes the overall conversion of pyruvate to acetyl-CoA and CO(2)	aceE
OG0000325	C	The pyruvate dehydrogenase complex catalyzes the overall conversion of pyruvate to acetyl-CoA and CO(2)	aceF
OG0000326	C	Dihydrolipoyl dehydrogenase	lpdA
OG0000327	H	7,8-dihydro-6-hydroxymethylpterin-pyrophosphokinase (HPPK)	folK
OG0000328	T	Transcription factor that acts by binding directly to the RNA polymerase (RNAP). Required for negative regulation of rRNA expression and positive regulation of several amino acid biosynthesis promoters. Also required for regulation of fis expression	dksA
OG0000330	U	Part of the Sec protein translocase complex. Interacts with the SecYEG preprotein conducting channel. Has a central role in coupling the hydrolysis of ATP to the transfer of proteins into and across the cell membrane, serving both as a receptor for the preprotein-SecB complex and as an ATP-driven molecular motor driving the stepwise translocation of polypeptide chains across the membrane	secA
OG0000331	F	Catalyzes the hydrolysis of UDP-3-O-myristoyl-N- acetylglucosamine to form UDP-3-O-myristoylglucosamine and acetate, the committed step in lipid A biosynthesis	lpxC
OG0000332	D	Essential cell division protein that forms a contractile ring structure (Z ring) at the future cell division site. The regulation of the ring assembly controls the timing and the location of cell division. One of the functions of the FtsZ ring is to recruit other cell division proteins to the septum to produce a new cell wall between the dividing cells. Binds GTP and shows GTPase activity	ftsZ
OG0000333	D	Cell division protein that is involved in the assembly of the Z ring. May serve as a membrane anchor for the Z ring	ftsA
OG0000334	D	Essential cell division protein. May link together the upstream cell division proteins, which are predominantly cytoplasmic, with the downstream cell division proteins, which are predominantly periplasmic. May control correct divisome assembly	ftsQ
OG0000335	M	Belongs to the MurCDEF family	murC
OG0000336	M	Cell wall formation. Catalyzes the transfer of a GlcNAc subunit on undecaprenyl-pyrophosphoryl-MurNAc-pentapeptide (lipid intermediate I) to form undecaprenyl-pyrophosphoryl-MurNAc- (pentapeptide)GlcNAc (lipid intermediate II)	murG
OG0000337	M	Peptidoglycan polymerase that is essential for cell division	ftsW
OG0000338	M	Cell wall formation. Catalyzes the addition of glutamate to the nucleotide precursor UDP-N-acetylmuramoyl-L-alanine (UMA)	murD
OG0000339	M	First step of the lipid cycle reactions in the biosynthesis of the cell wall peptidoglycan	mraY
OG0000340	M	Involved in cell wall formation. Catalyzes the final step in the synthesis of UDP-N-acetylmuramoyl-pentapeptide, the precursor of murein	murF
OG0000341	M	Catalyzes the addition of meso-diaminopimelic acid to the nucleotide precursor UDP-N-acetylmuramoyl-L-alanyl-D-glutamate (UMAG) in the biosynthesis of bacterial cell-wall peptidoglycan	murE
OG0000342	M	Catalyzes cross-linking of the peptidoglycan cell wall at the division septum	ftsI
OG0000343	D	Essential cell division protein. May link together the upstream cell division proteins, which are predominantly cytoplasmic, with the downstream cell division proteins, which are predominantly periplasmic	ftsL
OG0000344	J	Specifically methylates the N4 position of cytidine in position 1402 (C1402) of 16S rRNA	rsmH
OG0000345	E	Catalyzes the condensation of the acetyl group of acetyl-CoA with 3-methyl-2-oxobutanoate (2-oxoisovalerate) to form 3-carboxy-3-hydroxy-4-methylpentanoate (2-isopropylmalate)	leuA
OG0000346	CE	Catalyzes the oxidation of 3-carboxy-2-hydroxy-4- methylpentanoate (3-isopropylmalate) to 3-carboxy-4-methyl-2- oxopentanoate. The product decarboxylates to 4-methyl-2 oxopentanoate	leuB
OG0000347	E	Catalyzes the isomerization between 2-isopropylmalate and 3-isopropylmalate, via the formation of 2-isopropylmaleate	leuD
OG0000348	J	Specifically dimethylates two adjacent adenosines (A1518 and A1519) in the loop of a conserved hairpin near the 3'-end of 16S rRNA in the 30S particle. May play a critical role in biogenesis of 30S subunits	ksgA
OG0000349	H	Key enzyme in folate metabolism. Catalyzes an essential reaction for de novo glycine and purine synthesis, and for DNA precursor synthesis	folA
OG0000350	E	Catalyzes the conversion of 4-hydroxy- tetrahydrodipicolinate (HTPA) to tetrahydrodipicolinate	dapB
OG0000351	M	This protein specifically catalyzes the removal of signal peptides from prolipoproteins	lspA
OG0000352	J	amino acids such as valine, to avoid such errors it has two additional distinct tRNA(Ile)-dependent editing activities. One activity is designated as 'pretransfer' editing and involves the hydrolysis of activated Val-AMP. The other activity is designated 'posttransfer' editing and involves deacylation of mischarged Val-tRNA(Ile)	ileS
OG0000353	H	Belongs to the ribF family	ribF
OG0000354	J	Binds directly to 16S ribosomal RNA	rpsT
OG0000355	O	ATP binding to DnaK triggers the release of the substrate protein, thus completing the reaction cycle. Several rounds of ATP-dependent interactions between DnaJ, DnaK and GrpE are required for fully efficient folding. Also involved, together with DnaK and GrpE, in the DNA replication of plasmids through activation of initiation proteins	dnaJ
OG0000356	O	Heat shock 70 kDa protein	dnaK
OG0000357	E	Threonine synthase	thrC
OG0000358	F	Catalyzes the ATP-dependent phosphorylation of L- homoserine to L-homoserine phosphate	thrB
OG0000359	E	Homoserine dehydrogenase	thrA
OG0000360	L	DEAD-box RNA helicase involved in various cellular processes at low temperature, including ribosome biogenesis, mRNA degradation and translation initiation	deaD
OG0000361	J	Involved in mRNA degradation. Catalyzes the phosphorolysis of single-stranded polyribonucleotides processively in the 3'- to 5'-direction	pnp
OG0000362	J	Responsible for synthesis of pseudouridine from uracil- 55 in the psi GC loop of transfer RNAs	truB
OG0000363	J	One of several proteins that assist in the late maturation steps of the functional core of the 30S ribosomal subunit. Associates with free 30S ribosomal subunits (but not with 30S subunits that are part of 70S ribosomes or polysomes). Required for efficient processing of 16S rRNA. May interact with the 5'-terminal helix region of 16S rRN	rbfA
OG0000364	J	One of the essential components for the initiation of protein synthesis. Protects formylmethionyl-tRNA from spontaneous hydrolysis and promotes its binding to the 30S ribosomal subunits. Also involved in the hydrolysis of GTP during the formation of the 70S ribosomal complex	infB
OG0000365	K	Participates in both transcription termination and antitermination	nusA
OG0000366	U	Preprotein translocase SecG subunit	secG
OG0000367	H	Catalyzes the condensation of para-aminobenzoate (pABA) with 6-hydroxymethyl-7,8-dihydropterin diphosphate (DHPt-PP) to form 7,8-dihydropteroate (H2Pte), the immediate precursor of folate derivatives	folP
OG0000368	O	Acts as a processive, ATP-dependent zinc metallopeptidase for both cytoplasmic and membrane proteins. Plays a role in the quality control of integral membrane proteins	ftsH
OG0000369	J	Specifically methylates the uridine in position 2552 of 23S rRNA at the 2'-O position of the ribose in the fully assembled 50S ribosomal subunit	ftsJ
OG0000370	K	Necessary for efficient RNA polymerase transcription elongation past template-encoded arresting sites. The arresting sites in DNA have the property of trapping a certain fraction of elongating RNA polymerases that pass through, resulting in locked ternary complexes. Cleavage of the nascent transcript by cleavage factors such as GreA or GreB allows the resumption of elongation from the new 3'termi…	greA
OG0000371	S	An essential GTPase which binds GTP, GDP and possibly (p)ppGpp with moderate affinity, with high nucleotide exchange rates and a fairly low GTP hydrolysis rate. Plays a role in control of the cell cycle, stress response, ribosome biogenesis and in those bacteria that undergo differentiation, in morphogenesis control	obg
OG0000372	J	Belongs to the bacterial ribosomal protein bL27 family	rpmA
OG0000373	J	This protein binds to 23S rRNA in the presence of protein L20	rplU
OG0000374	H	Belongs to the FPP GGPP synthase family	ispB
OG0000375	C	Catalyzes the hydrolysis of inorganic pyrophosphate (PPi) forming two phosphate ions	ppa
OG0000376	P	Inositol monophosphatase family	cysQ
OG0000377	J	Binds to the 23S rRNA	rplI
OG0000378	J	Binds as a heterodimer with protein S6 to the central domain of the 16S rRNA, where it helps stabilize the platform of the 30S subunit	rpsR
OG0000379	J	Binds together with S18 to 16S ribosomal RNA	rpsF
OG0000380	J	Belongs to the class IV-like SAM-binding methyltransferase superfamily. RNA methyltransferase TrmH family. RlmB subfamily	rlmB
OG0000381	F	Plays an important role in the de novo pathway of purine nucleotide biosynthesis. Catalyzes the first committed step in the biosynthesis of AMP from IMP	purA
OG0000382	O	HflC and HflK could regulate a protease	hflC
OG0000383	O	HflC and HflK could encode or regulate a protease	hflK
OG0000385	J	Catalyzes the transfer of a dimethylallyl group onto the adenine at position 37 in tRNAs that read codons beginning with uridine, leading to the formation of N6-(dimethylallyl)adenosine (i(6)A)	miaA
OG0000386	M	N-acetylmuramoyl-L-alanine amidase	amiB
OG0000387	S	Threonylcarbamoyl adenosine biosynthesis protein TsaE	yjeE
OG0000388	L	3'-to-5' exoribonuclease specific for small oligoribonucleotides	orn
OG0000389	I	Catalyzes the formation of phosphatidylethanolamine (PtdEtn) from phosphatidylserine (PtdSer)	psd
OG0000390	M	Mechanosensitive ion channel	yjeP
OG0000391	J	Involved in peptide bond synthesis. Alleviates ribosome stalling that occurs when 3 or more consecutive Pro residues or the sequence PPG is present in a protein, possibly by augmenting the peptidyl transferase activity of the ribosome. Modification of	efp
OG0000392	O	Prevents misfolding and promotes the refolding and proper assembly of unfolded polypeptides generated under stress conditions	groL
OG0000393	O	Binds to Cpn60 in the presence of Mg-ATP and suppresses the ATPase activity of the latter	groS
OG0000394	E	Cys/Met metabolism PLP-dependent enzyme	metC
OG0000395	I	Belongs to the 1-acyl-sn-glycerol-3-phosphate acyltransferase family	plsC
OG0000396	F	Catalyzes the ADP transfer from ATP to D-glycero-beta-D- manno-heptose 1-phosphate, yielding ADP-D-glycero-beta-D-manno- heptose	hldE
OG0000397	J	Catalyzes the addition and repair of the essential 3'- terminal CCA sequence in tRNAs without using a nucleic acid template. Adds these three nucleotides in the order of C, C, and A to the tRNA nucleotide-73, using CTP and ATP as substrates and producing inorganic pyrophosphate	cca
OG0000398	I	Catalyzes the transfer of an acyl group from acyl- phosphate (acyl-PO(4)) to glycerol-3-phosphate (G3P) to form lysophosphatidic acid (LPA). This enzyme utilizes acyl-phosphate as fatty acyl donor, but not acyl-CoA or acyl-ACP	plsY
OG0000399	J	Required for the formation of a threonylcarbamoyl group on adenosine at position 37 (t(6)A37) in tRNAs that read codons beginning with adenine. Is involved in the transfer of the threonylcarbamoyl moiety of threonylcarbamoyl-AMP (TC-AMP) to the N6 group of A37, together with TsaE and TsaB. TsaD likely plays a direct catalytic role in this reaction	tsaD
OG0000400	J	Belongs to the bacterial ribosomal protein bS21 family	rpsU
OG0000401	L	RNA polymerase that catalyzes the synthesis of short RNA molecules used as primers for DNA polymerase during DNA replication	dnaG
OG0000402	S	SNARE associated Golgi protein	yqjA
OG0000403	H	Catalyzes the 2'-O-methylation of the ribose of cytidine 1402 (C1402) in 16S rRNA	rsmI
OG0000404	S	BON domain	yraP
OG0000405	J	Belongs to the universal ribosomal protein uS9 family	rpsI
OG0000406	J	This protein is one of the early assembly proteins of the 50S ribosomal subunit, although it is not seen to bind rRNA by itself. It is important during the early stages of 50S assembly	rplM
OG0000407	O	Belongs to the peptidase S1C family	degQ
OG0000408	M	Cell wall formation. Adds enolpyruvyl to UDP-N- acetylglucosamine	murA
OG0000409	K	Belongs to the BolA IbaG family	yrbA
OG0000410	S	Involved in the assembly of lipopolysaccharide (LPS). Required for the translocation of LPS from the inner membrane to the outer membrane. May form a bridge between the inner membrane and the outer membrane, via interactions with LptC and LptD, thereby facilitating LPS transfer across the periplasm	lptA
OG0000411	S	transport	lptB
OG0000412	P	transport	mntC
OG0000413	P	ATPases associated with a variety of cellular activities	mntB
OG0000414	E	Presumably involved in the processing and regular turnover of intracellular proteins. Catalyzes the removal of unsubstituted N-terminal amino acids from various peptides	pepA
OG0000415	J	amino acids such as threonine, to avoid such errors, it has a posttransfer editing activity that hydrolyzes mischarged Thr-tRNA(Val) in a tRNA-dependent manner	valS
OG0000416	E	Reversibly catalyzes the transfer of the carbamoyl group from carbamoyl phosphate (CP) to the N(epsilon) atom of ornithine (ORN) to produce L-citrulline	argI
OG0000417	J	Endoribonuclease L-PSP	yhaR
OG0000418	C	Catalyzes the proton-dependent transport of glutamate and aspartate	gltP
OG0000419	P	Sodium/hydrogen exchanger family	yjcE
OG0000420	L	Plays an important role in DNA replication, recombination and repair. Binds to ssDNA and to an array of partner proteins to recruit them to their sites of action during DNA metabolism	ssb
OG0000421	L	it exhibits DNA-dependent ATPase activity and contains distinct active sites for ATP binding, DNA binding, and interaction with DnaC protein, primase, and other prepriming proteins	dnaB
OG0000422	P	Belongs to the Fur family	zur
OG0000423	H	Catalyzes the prenylation of para-hydroxybenzoate (PHB) with an all-trans polyprenyl group. Mediates the second step in the final reaction sequence of ubiquinone-8 (UQ-8) biosynthesis, which is the condensation of the polyisoprenoid side chain with PHB, generating the first membrane-bound Q intermediate 3- octaprenyl-4-hydroxybenzoate	ubiA
OG0000424	P	Phosphate transporter	pitA
OG0000425	E	Peptidase family M3	prlC
OG0000426	C	Destroys radicals which are normally produced within the cells and which are toxic to biological systems	sodA
OG0000427	J	Glycyl-tRNA synthetase beta subunit	glyS
OG0000428	J	Glycyl-tRNA synthetase alpha subunit	glyQ
OG0000429	S	Membrane	IV02_12080
OG0000430	O	Associates with aggregated proteins, together with IbpB, to stabilize and protect them from irreversible denaturation and extensive proteolysis during heat shock and oxidative stress. Aggregated proteins bound to the IbpAB complex are more efficiently refolded and reactivated by the ATP-dependent chaperone systems ClpB and DnaK DnaJ GrpE. Its activity is ATP- independent	ibpA
OG0000431	L	A type II topoisomerase that negatively supercoils closed circular double-stranded (ds) DNA in an ATP-dependent manner to modulate DNA topology and maintain chromosomes in an underwound state. Negative supercoiling favors strand separation, and DNA replication, transcription, recombination and repair, all of which involve strand separation. Also able to catalyze the interconversion of other topol…	gyrB
OG0000432	L	Confers DNA tethering and processivity to DNA polymerases and other proteins. Acts as a clamp, forming a ring around DNA (a reaction catalyzed by the clamp-loading complex) which diffuses in an ATP-independent manner freely and bidirectionally along dsDNA. Initially characterized for its ability to contact the catalytic subunit of DNA polymerase III (Pol III), a complex, multichain enzyme respons…	dnaN
OG0000433	J	RNaseP catalyzes the removal of the 5'-leader sequence from pre-tRNA to produce the mature 5'-terminus. It can also cleave other RNA substrates such as 4.5S RNA. The protein component plays an auxiliary but essential role in vivo by binding to the 5'-leader sequence and broadening the substrate specificity of the ribozyme	rnpA
OG0000434	U	Required for the insertion and or proper folding and or complex formation of integral membrane proteins into the membrane. Involved in integration of membrane proteins that insert both dependently and independently of the Sec translocase complex, as well as at least some lipoproteins. Aids folding of multispanning membrane proteins	yidC
OG0000435	M	Catalyzes the last two sequential reactions in the de novo biosynthetic pathway for UDP-N-acetylglucosamine (UDP- GlcNAc). The C-terminal domain catalyzes the transfer of acetyl group from acetyl coenzyme A to glucosamine-1-phosphate (GlcN-1-P) to produce N-acetylglucosamine-1-phosphate (GlcNAc-1-P), which is converted into UDP-GlcNAc by the transfer of uridine 5- monophosphate (from uridine 5-tr…	glmU
OG0000436	C	Produces ATP from ADP in the presence of a proton gradient across the membrane	atpC
OG0000437	C	Produces ATP from ADP in the presence of a proton gradient across the membrane. The catalytic sites are hosted primarily by the beta subunits	atpD
OG0000438	C	Produces ATP from ADP in the presence of a proton gradient across the membrane. The gamma chain is believed to be important in regulating ATPase activity and the flow of protons through the CF(0) complex	atpG
OG0000439	C	Produces ATP from ADP in the presence of a proton gradient across the membrane. The alpha chain is a regulatory subunit	atpA
OG0000440	C	F(1)F(0) ATP synthase produces ATP from ADP in the presence of a proton or sodium gradient. F-type ATPases consist of two structural domains, F(1) containing the extramembraneous catalytic core and F(0) containing the membrane proton channel, linked together by a central stalk and a peripheral stalk. During catalysis, ATP synthesis in the catalytic domain of F(1) is coupled via a rotary mechanism…	atpH
OG0000441	C	Component of the F(0) channel, it forms part of the peripheral stalk, linking F(1) to F(0)	atpF
OG0000442	C	F(1)F(0) ATP synthase produces ATP from ADP in the presence of a proton or sodium gradient. F-type ATPases consist of two structural domains, F(1) containing the extramembraneous catalytic core and F(0) containing the membrane proton channel, linked together by a central stalk and a peripheral stalk. During catalysis, ATP synthesis in the catalytic domain of F(1) is coupled via a rotary mechanism…	atpE
OG0000443	C	it plays a direct role in the translocation of protons across the membrane	atpB
OG0000444	D	NAD-binding protein involved in the addition of a carboxymethylaminomethyl (cmnm) group at the wobble position (U34) of certain tRNAs, forming tRNA-cmnm(5)s(2)U34	gidA
OG0000445	E	Transfers a succinyl group from succinyl-CoA to L- homoserine, forming succinyl-L-homoserine	metAS
OG0000446	L	Specifically methylates the guanine in position 966 of 16S rRNA in the assembled 30S particle	rsmD
OG0000447	K	Sigma factors are initiation factors that promote the attachment of RNA polymerase to specific initiation sites and are then released. This sigma factor is involved in regulation of expression of heat shock genes	rpoH
OG0000448	E	Catalyzes the transfer of a methyl group from 5- methyltetrahydrofolate to homocysteine resulting in methionine formation	metE
OG0000449	S	RmuC family	rmuC
OG0000450	H	Methyltransferase required for the conversion of demethylmenaquinol (DMKH2) to menaquinol (MKH2) and the conversion of 2-polyprenyl-6-methoxy-1,4-benzoquinol (DDMQH2) to 2- polyprenyl-3-methyl-6-methoxy-1,4-benzoquinol (DMQH2)	ubiE
OG0000451	S	Is probably a protein kinase regulator of UbiI activity which is involved in aerobic coenzyme Q (ubiquinone) biosynthesis	ubiB
OG0000452	H	Catalyzes the decarboxylation of 3-octaprenyl-4-hydroxy benzoate to 2-octaprenylphenol, an intermediate step in ubiquinone biosynthesis	ubiD
OG0000453	L	In addition to polymerase activity, this DNA polymerase exhibits 5'-3' exonuclease activity	polA
OG0000454	F	Essential for recycling GMP and indirectly, cGMP	gmk
OG0000455	K	transcriptional regulator	-
OG0000456	S	Domain of unknown function (DUF1732)	yicC
OG0000457	F	This enzyme is involved in nucleotide metabolism it produces dUMP, the immediate precursor of thymidine nucleotides and it decreases the intracellular concentration of dUTP so that uracil cannot be incorporated into DNA	dut
OG0000458	J	Belongs to the bacterial ribosomal protein bL28 family	rpmB
OG0000459	J	Belongs to the bacterial ribosomal protein bL33 family	rpmG
OG0000460	M	3-deoxy-D-manno-octulosonic-acid transferase	waaA
OG0000462	P	Rhodanese Homology Domain	yibN
OG0000463	O	Has a glutathione-disulfide oxidoreductase activity in the presence of NADPH and glutathione reductase. Reduces low molecular weight disulfides and proteins	grxC
OG0000464	I	Glycerol-3-phosphate dehydrogenase	gpsA
OG0000465	E	Belongs to the transferase hexapeptide repeat family	cysE
OG0000466	F	Catalyzes the phosphorylation of D-fructose 6-phosphate to fructose 1,6-bisphosphate by ATP, the first committing step of glycolysis	pfkA
OG0000467	G	Involved in the gluconeogenesis. Catalyzes stereospecifically the conversion of dihydroxyacetone phosphate (DHAP) to D-glyceraldehyde-3-phosphate (G3P)	tpiA
OG0000468	C	Oxidoreductase FAD-binding domain	fpr
OG0000469	J	Binds the 23S rRNA	rpmE
OG0000470	E	Cys/Met metabolism PLP-dependent enzyme	metB
OG0000471	E	Methylenetetrahydrofolate reductase	metF
OG0000472	H	Acetolactate synthase	ilvG
OG0000473	S	II), small	ilvM
OG0000474	E	Belongs to the class-IV pyridoxal-phosphate-dependent aminotransferase family	ilvE
OG0000475	E	Belongs to the IlvD Edd family	ilvD
OG0000476	C	Involved in iron-sulfur cluster biogenesis. Binds a 4Fe- 4S cluster, can transfer this cluster to apoproteins, and thereby intervenes in the maturation of Fe S proteins. Could also act as a scaffold chaperone for damaged Fe S proteins	nfuA
OG0000477	F	Catalyzes the specific phosphorylation of the 3-hydroxyl group of shikimic acid using ATP as a cosubstrate	aroK
OG0000478	E	Catalyzes the conversion of 3-deoxy-D-arabino- heptulosonate 7-phosphate (DAHP) to dehydroquinate (DHQ)	aroB
OG0000479	G	Belongs to the ribulose-phosphate 3-epimerase family	rpe
OG0000480	J	Tryptophanyl-tRNA synthetase	trpS
OG0000481	EH	aminodeoxychorismate synthase	trpG
OG0000482	J	Interacts with and stabilizes bases of the 16S rRNA that are involved in tRNA selection in the A site and with the mRNA backbone. Located at the interface of the 30S and 50S subunits, it traverses the body of the 30S subunit contacting proteins on the other side and probably holding the rRNA structure together. The combined cluster of proteins S8, S12 and S17 appears to hold together the shoulder…	rpsL
OG0000483	J	One of the primary rRNA binding proteins, it binds directly to 16S rRNA where it nucleates assembly of the head domain of the 30S subunit. Is located at the subunit interface close to the decoding center, probably blocks exit of the E-site tRNA	rpsG
OG0000484	J	Catalyzes the GTP-dependent ribosomal translocation step during translation elongation. During this step, the ribosome changes from the pre-translocational (PRE) to the post- translocational (POST) state as the newly formed A-site-bound peptidyl-tRNA and P-site-bound deacylated tRNA move to the P and E sites, respectively. Catalyzes the coordinated movement of the two tRNA molecules, the mRNA and…	fusA
OG0000485	J	This protein promotes the GTP-dependent binding of aminoacyl-tRNA to the A-site of ribosomes during protein biosynthesis	tuf
OG0000486	U	Essential subunit of the Sec protein translocation channel SecYEG. Clamps together the 2 halves of SecY. May contact the channel plug during translocation	secE
OG0000487	K	Participates in transcription elongation, termination and antitermination. In the absence of Rho, increases the rate of transcription elongation by the RNA polymerase (RNAP), probably by partially suppressing pausing. In the presence of Rho, modulates most Rho-dependent termination events by interacting with the RNAP to render the complex more susceptible to the termination activity of Rho. May b…	nusG
OG0000488	J	Forms part of the ribosomal stalk which helps the ribosome interact with GTP-bound translation factors	rplK
OG0000489	J	Binds directly to 23S rRNA. The L1 stalk is quite mobile in the ribosome, and is involved in E site tRNA release	rplA
OG0000490	J	Forms part of the ribosomal stalk, playing a central role in the interaction of the ribosome with GTP-bound translation factors	rplJ
OG0000491	J	Forms part of the ribosomal stalk which helps the ribosome interact with GTP-bound translation factors. Is thus essential for accurate translation	rplL
OG0000492	K	DNA-dependent RNA polymerase catalyzes the transcription of DNA into RNA using the four ribonucleoside triphosphates as substrates	rpoB
OG0000493	K	DNA-dependent RNA polymerase catalyzes the transcription of DNA into RNA using the four ribonucleoside triphosphates as substrates	rpoC
OG0000494	F	Bifunctional purine biosynthesis protein PurH	purH
OG0000495	I	phosphatidylserine	pssA
OG0000496	P	Small Multidrug Resistance protein	emrE
OG0000497	O	Required for rescue of stalled ribosomes mediated by trans-translation. Binds to transfer-messenger RNA (tmRNA), required for stable association of tmRNA with ribosomes. tmRNA and SmpB together mimic tRNA shape, replacing the anticodon stem-loop with SmpB. tmRNA is encoded by the ssrA gene	smpB
OG0000498	I	cyclase lipid transport protein	ratA
OG0000499	L	Excises uracil residues from the DNA which can arise as a result of misincorporation of dUMP residues by DNA polymerase or due to deamination of cytosine	ung
OG0000500	J	Required for accurate and efficient protein synthesis under certain stress conditions. May act as a fidelity factor of the translation reaction, by catalyzing a one-codon backward translocation of tRNAs on improperly translocated ribosomes. Back- translocation proceeds from a post-translocation (POST) complex to a pre-translocation (PRE) complex, thus giving elongation factor G a second chance to…	lepA
OG0000501	J	Digests double-stranded RNA. Involved in the processing of primary rRNA transcript to yield the immediate precursors to the large and small rRNAs (23S and 16S). Processes some mRNAs, and tRNAs when they are encoded in the rRNA operon. Processes pre- crRNA and tracrRNA of type II CRISPR loci if present in the organism	rnc
OG0000502	H	Catalyzes the complicated ring closure reaction between the two acyclic compounds 1-deoxy-D-xylulose-5-phosphate (DXP) and 3-amino-2-oxopropyl phosphate (1-amino-acetone-3-phosphate or AAP) to form pyridoxine 5'-phosphate (PNP) and inorganic phosphate	pdxJ
OG0000503	I	Transfers the 4'-phosphopantetheine moiety from coenzyme A to a Ser of acyl-carrier-protein	acpS
OG0000504	FJ	Catalyzes the deamination of adenosine to inosine at the wobble position 34 of tRNA(Arg2)	tadA
OG0000505	E	Catalyzes the reversible interconversion of serine and glycine with tetrahydrofolate (THF) serving as the one-carbon carrier. This reaction serves as the major source of one-carbon groups required for the biosynthesis of purines, thymidylate, methionine, and other important biomolecules. Also exhibits THF- independent aldolase activity toward beta-hydroxyamino acids, producing glycine and aldehyd…	glyA
OG0000506	E	Master enzyme that delivers sulfur to a number of partners involved in Fe-S cluster assembly, tRNA modification or cofactor biosynthesis. Catalyzes the removal of elemental sulfur atoms from cysteine to produce alanine. Functions as a sulfur delivery protein for Fe-S cluster synthesis onto IscU, an Fe-S scaffold assembly protein, as well as other S acceptor proteins	iscS
OG0000507	F	Major role in the synthesis of nucleoside triphosphates other than ATP. The ATP gamma phosphate is transferred to the NDP beta phosphate via a ping-pong mechanism, using a phosphorylated active-site intermediate	ndk
OG0000508	J	histidyl-tRNA synthetase	hisS
OG0000509	S	GTPase that plays an essential role in the late steps of ribosome biogenesis	der
OG0000510	F	Catalyzes the conversion of inosine 5'-phosphate (IMP) to xanthosine 5'-phosphate (XMP), the first committed and rate- limiting step in the de novo synthesis of guanine nucleotides, and therefore plays an important role in the regulation of cell growth	guaB
OG0000511	O	Required for maturation of urease via the functional incorporation of the urease nickel metallocenter	ureD
OG0000512	E	Belongs to the urease gamma subunit family	ureA
OG0000513	E	Belongs to the urease beta subunit family	ureB
OG0000514	E	Belongs to the metallo-dependent hydrolases superfamily. Urease alpha subunit family	ureC
OG0000515	O	Required for maturation of urease via the functional incorporation of the urease nickel metallocenter	ureF
OG0000516	KO	Facilitates the functional incorporation of the urease nickel metallocenter. This process requires GTP hydrolysis, probably effectuated by UreG	ureG

## Sheet: ortho_with_diff_selection
Title: Summary of selecion modality for genes in from BSEQ Sierra Mountains and BVIC Sonoma
Ortholog	COG	Description	Preferred Name	Ortholog	Shows strong purifying in:
OG0000041	F	Catalyzes the conversion of uracil and 5-phospho-alpha- D-ribose 1-diphosphate (PRPP) to UMP and diphosphate	upp	OG0000041	BSEQ
OG0000061	C	NDH-1 shuttles electrons from NADH, via FMN and iron- sulfur (Fe-S) centers, to quinones in the respiratory chain. The immediate electron acceptor for the enzyme in this species is believed to be ubiquinone. Couples the redox reaction to proton translocation (for every two electrons transferred, four hydrogen ions are translocated across the cytoplasmic membrane), and thus conserves the redox ene…	nuoB	OG0000061	BSEQ
OG0000063	C	Thioredoxin-like [2Fe-2S] ferredoxin	nuoE	OG0000062	BSEQ
OG0000065	C	NADH-quinone oxidoreductase	nuoG	OG0000065	BSEQ
OG0000066	C	NDH-1 shuttles electrons from NADH, via FMN and iron- sulfur (Fe-S) centers, to quinones in the respiratory chain. The immediate electron acceptor for the enzyme in this species is believed to be ubiquinone. Couples the redox reaction to proton translocation (for every two electrons transferred, four hydrogen ions are translocated across the cytoplasmic membrane), and thus conserves the redox ene…	nuoH	OG0000066	BSEQ
OG0000091	S	Belongs to the UPF0265 family	yeeX	OG0000091	BSEQ
OG0000108	OU	signal peptide peptidase	sppA	OG0000108	BSEQ
OG0000111	I	phosphatidyl group transfer from one phosphatidylglycerol molecule to another to form cardiolipin (CL) (diphosphatidylglycerol) and glycerol	cls	OG0000111	BSEQ
OG0000113	E	The beta subunit is responsible for the synthesis of L- tryptophan from indole and L-serine	trpB	OG0000113	BSEQ
OG0000120	E	Aminotransferase	aspC	OG0000120	BSEQ
OG0000130	IQ	Carrier of the growing fatty acid chain in fatty acid biosynthesis	acpP	OG0000130	BSEQ
OG0000131	E	Amino-transferase class IV	pabC	OG0000131	BSEQ
OG0000134	FG	HIT domain	hinT	OG0000134	BSEQ
OG0000146	J	Catalyzes the attachment of serine to tRNA(Ser). Is also able to aminoacylate tRNA(Sec) with serine, to form the misacylated tRNA L-seryl-tRNA(Sec), which will be further converted into selenocysteinyl-tRNA(Sec)	serS	OG0000146	BSEQ
OG0000148	E	Catalyzes the transfer of the enolpyruvyl moiety of phosphoenolpyruvate (PEP) to the 5-hydroxyl of shikimate-3- phosphate (S3P) to produce enolpyruvyl shikimate-3-phosphate and inorganic phosphate	aroA	OG0000148	BSEQ
OG0000156	L	DNA repair enzyme that has both DNA N-glycosylase activity and AP-lyase activity. The DNA N-glycosylase activity releases various damaged pyrimidines from DNA by cleaving the N- glycosidic bond, leaving an AP (apurinic apyrimidinic) site. The AP-lyase activity cleaves the phosphodiester bond 3' to the AP site by a beta-elimination, leaving a 3'-terminal unsaturated sugar and a product with a term…	nth	OG0000156	BSEQ
OG0000163	O	transport protein associated with Fe-S cluster assembly (ABC superfamily, atp_bind)	sufC	OG0000163	BSEQ
OG0000164	O	Fe-S cluster assembly	sufB	OG0000164	BSEQ
OG0000165	S	Belongs to the HesB IscA family	sufA	OG0000165	BSEQ
OG0000174	J	Peptide chain release factor 1 directs the termination of translation in response to the peptide chain termination codons UAG and UAA	prfA	OG0000174	BSEQ
OG0000184	U	TolQ protein	tolQ	OG0000184	BSEQ
OG0000195	G	Belongs to the metallo-dependent hydrolases superfamily. NagA family	nagA	OG0000195	BSEQ
OG0000196	CH	FAD binding domain	ubiF	OG0000196	BSEQ
OG0000201	M	Peptidoglycan polymerase that is essential for cell wall elongation	mrdB	OG0000201	BSEQ
OG0000207	F	Catalyzes a salvage reaction resulting in the formation of AMP, that is energically less costly than de novo synthesis	apt	OG0000207	BSEQ
OG0000209	S	Modulator of DNA gyrase	pmbA	OG0000209	BSEQ
OG0000210	S	enzyme for maturation of Microcin B17 and degradation of CcdA with winged helix domain	tldD	OG0000210	BSEQ
OG0000212	M	Involved in formation and maintenance of cell shape	mreC	OG0000212	BSEQ
OG0000216	I	carboxylase, biotin carboxylase subunit	accC	OG0000216	BSEQ
OG0000225	M	Molecular chaperone that interacts specifically with outer membrane proteins, thus maintaining the solubility of early folding intermediates during passage through the periplasm	skp	OG0000225	BSEQ
OG0000234	E	Methionine aminopeptidase	map	OG0000234	BSEQ
OG0000236	M	Transfers the N-acyl diglyceride group on what will become the N-terminal cysteine of membrane lipoproteins	lgt	OG0000236	BSEQ
OG0000238	J	Peptide chain release factor 2 directs the termination of translation in response to the peptide chain termination codons UGA and UAA	prfB	OG0000238	BSEQ
OG0000251	O	ATP-dependent specificity component of the Clp protease. It directs the protease to specific substrates. Can perform chaperone functions in the absence of ClpP	clpX	OG0000251	BSEQ
OG0000257	H	Converts heme B (protoheme IX) to heme O by substitution of the vinyl group on carbon 2 of heme B porphyrin ring with a hydroxyethyl farnesyl side group	cyoE	OG0000257	BSEQ
OG0000265	O	Alkyl hydroperoxide reductase	ahpC	OG0000265	BSEQ
OG0000268	L	Endonuclease that specifically degrades the RNA of RNA- DNA hybrids	rnhA	OG0000268	BSEQ
OG0000279	U	The central subunit of the protein translocation channel SecYEG. Consists of two halves formed by TMs 1-5 and 6-10. These two domains form a lateral gate at the front which open onto the bilayer between TMs 2 and 7, and are clamped together by SecE at the back. The channel is closed by both a pore ring composed of hydrophobic SecY resides and a short helix (helix 2A) on the extracellular side of …	secY	OG0000279	BSEQ
OG0000287	J	One of two assembly initiator proteins, it binds directly to the 5'-end of the 23S rRNA, where it nucleates assembly of the 50S subunit	rplX	OG0000287	BSEQ
OG0000297	J	One of the primary rRNA binding proteins, it binds directly near the 3'-end of the 23S rRNA, where it nucleates assembly of the 50S subunit	rplC	OG0000297	BSEQ
OG0000306	J	This protein is located at the 30S-50S ribosomal subunit interface and may play a role in the structure and function of the aminoacyl-tRNA binding site	rplS	OG0000306	BSEQ
OG0000310	J	A key translational regulator that binds mRNA to regulate translation initiation and or mRNA stability. Mediates global changes in gene expression, shifting from rapid growth to stress survival by linking envelope stress, the stringent response and the catabolite repression systems. Usually binds in the 5'- UTR	csrA	OG0000310	BSEQ
OG0000313	F	Catalyzes the synthesis of activated sulfate	cysC	OG0000313	BSEQ
OG0000317	EH	Belongs to the PAPS reductase family. CysH subfamily	cysH	OG0000317	BSEQ
OG0000318	H	Component of the sulfite reductase complex that catalyzes the 6-electron reduction of sulfite to sulfide. This is one of several activities required for the biosynthesis of L- cysteine from sulfate	cysI	OG0000318	BSEQ
OG0000319	H	Component of the sulfite reductase complex that catalyzes the 6-electron reduction of sulfite to sulfide. This is one of several activities required for the biosynthesis of L- cysteine from sulfate. The flavoprotein component catalyzes the electron flow from NADPH - FAD - FMN to the hemoprotein component	cysJ	OG0000319	BSEQ
OG0000322	C	Iron-sulfur cluster insertion protein ErpA	erpA	OG0000322	BSEQ
OG0000327	H	7,8-dihydro-6-hydroxymethylpterin-pyrophosphokinase (HPPK)	folK	OG0000327	BSEQ
OG0000336	M	Cell wall formation. Catalyzes the transfer of a GlcNAc subunit on undecaprenyl-pyrophosphoryl-MurNAc-pentapeptide (lipid intermediate I) to form undecaprenyl-pyrophosphoryl-MurNAc- (pentapeptide)GlcNAc (lipid intermediate II)	murG	OG0000336	BSEQ
OG0000340	M	Involved in cell wall formation. Catalyzes the final step in the synthesis of UDP-N-acetylmuramoyl-pentapeptide, the precursor of murein	murF	OG0000340	BSEQ
OG0000352	J	amino acids such as valine, to avoid such errors it has two additional distinct tRNA(Ile)-dependent editing activities. One activity is designated as 'pretransfer' editing and involves the hydrolysis of activated Val-AMP. The other activity is designated 'posttransfer' editing and involves deacylation of mischarged Val-tRNA(Ile)	ileS	OG0000352	BSEQ
OG0000358	F	Catalyzes the ATP-dependent phosphorylation of L- homoserine to L-homoserine phosphate	thrB	OG0000358	BSEQ
OG0000362	J	Responsible for synthesis of pseudouridine from uracil- 55 in the psi GC loop of transfer RNAs	truB	OG0000362	BSEQ
OG0000372	J	Belongs to the bacterial ribosomal protein bL27 family	rpmA	OG0000372	BSEQ
OG0000374	H	Belongs to the FPP GGPP synthase family	ispB	OG0000374	BSEQ
OG0000381	F	Plays an important role in the de novo pathway of purine nucleotide biosynthesis. Catalyzes the first committed step in the biosynthesis of AMP from IMP	purA	OG0000381	BSEQ
OG0000389	I	Catalyzes the formation of phosphatidylethanolamine (PtdEtn) from phosphatidylserine (PtdSer)	psd	OG0000389	BSEQ
OG0000399	J	Required for the formation of a threonylcarbamoyl group on adenosine at position 37 (t(6)A37) in tRNAs that read codons beginning with adenine. Is involved in the transfer of the threonylcarbamoyl moiety of threonylcarbamoyl-AMP (TC-AMP) to the N6 group of A37, together with TsaE and TsaB. TsaD likely plays a direct catalytic role in this reaction	tsaD	OG0000399	BSEQ
OG0000415	J	amino acids such as threonine, to avoid such errors, it has a posttransfer editing activity that hydrolyzes mischarged Thr-tRNA(Val) in a tRNA-dependent manner	valS	OG0000415	BSEQ
OG0000436	C	Produces ATP from ADP in the presence of a proton gradient across the membrane	atpC	OG0000436	BSEQ
OG0000438	C	Produces ATP from ADP in the presence of a proton gradient across the membrane. The gamma chain is believed to be important in regulating ATPase activity and the flow of protons through the CF(0) complex	atpG	OG0000438	BSEQ
OG0000445	E	Transfers a succinyl group from succinyl-CoA to L- homoserine, forming succinyl-L-homoserine	metAS	OG0000445	BSEQ
OG0000450	H	Methyltransferase required for the conversion of demethylmenaquinol (DMKH2) to menaquinol (MKH2) and the conversion of 2-polyprenyl-6-methoxy-1,4-benzoquinol (DDMQH2) to 2- polyprenyl-3-methyl-6-methoxy-1,4-benzoquinol (DMQH2)	ubiE	OG0000450	BSEQ
OG0000452	H	Catalyzes the decarboxylation of 3-octaprenyl-4-hydroxy benzoate to 2-octaprenylphenol, an intermediate step in ubiquinone biosynthesis	ubiD	OG0000452	BSEQ
OG0000454	F	Essential for recycling GMP and indirectly, cGMP	gmk	OG0000454	BSEQ
OG0000460	M	3-deoxy-D-manno-octulosonic-acid transferase	waaA	OG0000460	BSEQ
OG0000466	F	Catalyzes the phosphorylation of D-fructose 6-phosphate to fructose 1,6-bisphosphate by ATP, the first committing step of glycolysis	pfkA	OG0000466	BSEQ
OG0000478	E	Catalyzes the conversion of 3-deoxy-D-arabino- heptulosonate 7-phosphate (DAHP) to dehydroquinate (DHQ)	aroB	OG0000478	BSEQ
OG0000494	F	Bifunctional purine biosynthesis protein PurH	purH	OG0000494	BSEQ
OG0000495	I	phosphatidylserine	pssA	OG0000495	BSEQ
OG0000505	E	Catalyzes the reversible interconversion of serine and glycine with tetrahydrofolate (THF) serving as the one-carbon carrier. This reaction serves as the major source of one-carbon groups required for the biosynthesis of purines, thymidylate, methionine, and other important biomolecules. Also exhibits THF- independent aldolase activity toward beta-hydroxyamino acids, producing glycine and aldehyd…	glyA	OG0000505	BSEQ
OG0000512	E	Belongs to the urease gamma subunit family	ureA	OG0000512	BSEQ
OG0000049	H	PTS family Hpr protein, phosphohistidinoprotein-hexose phosphotransferase	ptsH	OG0000049	BVIC
OG0000052	J	Catalyzes the attachment of glutamate to tRNA(Glu) in a two-step reaction glutamate is first activated by ATP to form Glu-AMP and then transferred to the acceptor end of tRNA(Glu)	gltX	OG0000052	BVIC
OG0000067	C	NDH-1 shuttles electrons from NADH, via FMN and iron- sulfur (Fe-S) centers, to quinones in the respiratory chain. The immediate electron acceptor for the enzyme in this species is believed to be ubiquinone. Couples the redox reaction to proton translocation (for every two electrons transferred, four hydrogen ions are translocated across the cytoplasmic membrane), and thus conserves the redox ene…	nuoI	OG0000067	BVIC
OG0000068	C	Belongs to the complex I subunit 6 family	nuoJ	OG0000068	BVIC
OG0000072	C	NDH-1 shuttles electrons from NADH, via FMN and iron- sulfur (Fe-S) centers, to quinones in the respiratory chain. The immediate electron acceptor for the enzyme in this species is believed to be ubiquinone. Couples the redox reaction to proton translocation (for every two electrons transferred, four hydrogen ions are translocated across the cytoplasmic membrane), and thus conserves the redox ene…	nuoN	OG0000072	BVIC
OG0000083	E	Histidine biosynthesis bifunctional protein HisIE	hisI	OG0000083	BVIC
OG0000087	E	Histidine biosynthesis bifunctional protein HisB	hisB	OG0000087	BVIC
OG0000097	K	Cold-shock' DNA-binding domain	cspC	OG0000097	BVIC
OG0000107	G	Belongs to the glyceraldehyde-3-phosphate dehydrogenase family	gapA	OG0000107	BVIC
OG0000114	E	Belongs to the TrpC family	trpC	OG0000114	BVIC
OG0000124	J	Endoribonuclease that plays a central role in RNA processing and decay. Required for the maturation of 5S and 16S rRNAs and the majority of tRNAs. Also involved in the degradation of most mRNAs	rne	OG0000124	BVIC
OG0000129	IQ	KR domain	fabG	OG0000129	BVIC
OG0000141	K	Transcriptional regulatory protein, C terminal	yqeI	OG0000141	BVIC
OG0000147	H	Catalyzes the reversible conversion of 3- phosphohydroxypyruvate to phosphoserine and of 3-hydroxy-2-oxo-4- phosphonooxybutanoate to phosphohydroxythreonine	serC	OG0000147	BVIC
OG0000149	J	thus facilitating recognition of the initiation point. It is needed to translate mRNA with a short Shine-Dalgarno (SD) purine-rich sequence	rpsA	OG0000149	BVIC
OG0000155	C	Involved in the TCA cycle. Catalyzes the stereospecific interconversion of fumarate to L-malate	fumC	OG0000155	BVIC
OG0000159	C	Belongs to the glutaredoxin family. Monothiol subfamily	grxD	OG0000159	BVIC
OG0000169	J	Binds directly to 23S ribosomal RNA and is necessary for the in vitro assembly process of the 50S ribosomal subunit. It is not involved in the protein synthesizing functions of that subunit	rplT	OG0000169	BVIC
OG0000178	F	Belongs to the phosphoglycerate mutase family. BPG- dependent PGAM subfamily	gpmA	OG0000178	BVIC
OG0000192	C	Low-potential electron donor to a number of redox enzymes	fldA	OG0000192	BVIC
OG0000193	J	tRNA synthetases class I (E and Q), anti-codon binding domain	glnS	OG0000193	BVIC
OG0000194	G	Catalyzes the reversible isomerization-deamination of glucosamine 6-phosphate (GlcN6P) to form fructose 6-phosphate (Fru6P) and ammonium ion	nagB	OG0000194	BVIC
OG0000223	I	Involved in unsaturated fatty acids biosynthesis. Catalyzes the dehydration of short chain beta-hydroxyacyl-ACPs and long chain saturated and unsaturated beta-hydroxyacyl-ACPs	fabZ	OG0000223	BVIC
OG0000237	E	Specifically catalyzes the decarboxylation of meso- diaminopimelate (meso-DAP) to L-lysine	lysA	OG0000237	BVIC
OG0000244	G	Catalyzes the reversible conversion of ribose-5- phosphate to ribulose 5-phosphate	rpiA	OG0000244	BVIC
OG0000254	C	Belongs to the heme-copper respiratory oxidase family	cyoB	OG0000254	BVIC
OG0000266	G	Catalyzes the isomerization of sedoheptulose 7-phosphate in D-glycero-D-manno-heptose 7-phosphate	gmhA	OG0000266	BVIC
OG0000281	J	Located at the back of the 30S subunit body where it stabilizes the conformation of the head with respect to the body	rpsE	OG0000281	BVIC
OG0000284	J	One of the primary rRNA binding proteins, it binds directly to 16S rRNA central domain where it helps coordinate assembly of the platform of the 30S subunit	rpsH	OG0000284	BVIC
OG0000285	J	Binds 16S rRNA, required for the assembly of 30S particles and may also be responsible for determining the conformation of the 16S rRNA at the A site	rpsN	OG0000285	BVIC
OG0000286	J	This is 1 of the proteins that binds and probably mediates the attachment of the 5S RNA into the large ribosomal subunit, where it forms part of the central protuberance. In the 70S ribosome it contacts protein S13 of the 30S subunit (bridge B1b), connecting the 2 subunits	rplE	OG0000286	BVIC
OG0000288	J	Binds to 23S rRNA. Forms part of two intersubunit bridges in the 70S ribosome	rplN	OG0000288	BVIC
OG0000291	J	Binds the lower part of the 30S subunit head. Binds mRNA in the 70S ribosome, positioning it for translation	rpsC	OG0000291	BVIC
OG0000323	M	Cell wall formation. Synthesis of cross-linked peptidoglycan from the lipid intermediates. The enzyme has a penicillin-insensitive transglycosylase N-terminal domain (formation of linear glycan strands) and a penicillin-sensitive transpeptidase C-terminal domain (cross-linking of the peptide subunits)	mrcB	OG0000323	BVIC
OG0000324	C	Component of the pyruvate dehydrogenase (PDH) complex, that catalyzes the overall conversion of pyruvate to acetyl-CoA and CO(2)	aceE	OG0000324	BVIC
OG0000326	C	Dihydrolipoyl dehydrogenase	lpdA	OG0000326	BVIC
OG0000347	E	Catalyzes the isomerization between 2-isopropylmalate and 3-isopropylmalate, via the formation of 2-isopropylmaleate	leuD	OG0000347	BVIC
OG0000348	J	Specifically dimethylates two adjacent adenosines (A1518 and A1519) in the loop of a conserved hairpin near the 3'-end of 16S rRNA in the 30S particle. May play a critical role in biogenesis of 30S subunits	ksgA	OG0000348	BVIC
OG0000366	U	Preprotein translocase SecG subunit	secG	OG0000366	BVIC
OG0000370	K	Necessary for efficient RNA polymerase transcription elongation past template-encoded arresting sites. The arresting sites in DNA have the property of trapping a certain fraction of elongating RNA polymerases that pass through, resulting in locked ternary complexes. Cleavage of the nascent transcript by cleavage factors such as GreA or GreB allows the resumption of elongation from the new 3'termi…	greA	OG0000370	BVIC
OG0000373	J	This protein binds to 23S rRNA in the presence of protein L20	rplU	OG0000373	BVIC
OG0000386	M	N-acetylmuramoyl-L-alanine amidase	amiB	OG0000386	BVIC
OG0000401	L	RNA polymerase that catalyzes the synthesis of short RNA molecules used as primers for DNA polymerase during DNA replication	dnaG	OG0000401	BVIC
OG0000405	J	Belongs to the universal ribosomal protein uS9 family	rpsI	OG0000405	BVIC
OG0000406	J	This protein is one of the early assembly proteins of the 50S ribosomal subunit, although it is not seen to bind rRNA by itself. It is important during the early stages of 50S assembly	rplM	OG0000406	BVIC
OG0000412	P	transport	mntC	OG0000412	BVIC
OG0000416	E	Reversibly catalyzes the transfer of the carbamoyl group from carbamoyl phosphate (CP) to the N(epsilon) atom of ornithine (ORN) to produce L-citrulline	argI	OG0000416	BVIC
OG0000426	C	Destroys radicals which are normally produced within the cells and which are toxic to biological systems	sodA	OG0000426	BVIC
OG0000429	S	Membrane	IV02_12080	OG0000429	BVIC
OG0000430	O	Associates with aggregated proteins, together with IbpB, to stabilize and protect them from irreversible denaturation and extensive proteolysis during heat shock and oxidative stress. Aggregated proteins bound to the IbpAB complex are more efficiently refolded and reactivated by the ATP-dependent chaperone systems ClpB and DnaK DnaJ GrpE. Its activity is ATP- independent	ibpA	OG0000430	BVIC
OG0000457	F	This enzyme is involved in nucleotide metabolism it produces dUMP, the immediate precursor of thymidine nucleotides and it decreases the intracellular concentration of dUTP so that uracil cannot be incorporated into DNA	dut	OG0000457	BVIC
OG0000459	J	Belongs to the bacterial ribosomal protein bL33 family	rpmG	OG0000459	BVIC
OG0000463	O	Has a glutathione-disulfide oxidoreductase activity in the presence of NADPH and glutathione reductase. Reduces low molecular weight disulfides and proteins	grxC	OG0000463	BVIC
OG0000464	I	Glycerol-3-phosphate dehydrogenase	gpsA	OG0000464	BVIC
OG0000477	F	Catalyzes the specific phosphorylation of the 3-hydroxyl group of shikimic acid using ATP as a cosubstrate	aroK	OG0000477	BVIC
OG0000499	L	Excises uracil residues from the DNA which can arise as a result of misincorporation of dUMP residues by DNA polymerase or due to deamination of cytosine	ung	OG0000499	BVIC
OG0000501	J	Digests double-stranded RNA. Involved in the processing of primary rRNA transcript to yield the immediate precursors to the large and small rRNAs (23S and 16S). Processes some mRNAs, and tRNAs when they are encoded in the rRNA operon. Processes pre- crRNA and tracrRNA of type II CRISPR loci if present in the organism	rnc	OG0000501	BVIC
OG0000503	I	Transfers the 4'-phosphopantetheine moiety from coenzyme A to a Ser of acyl-carrier-protein	acpS	OG0000503	BVIC
OG0000509	S	GTPase that plays an essential role in the late steps of ribosome biogenesis	der	OG0000509	BVIC
OG0000515	O	Required for maturation of urease via the functional incorporation of the urease nickel metallocenter	ureF	OG0000515	BVIC

## Sheet: dn_ds_genes
Title: Gene branch-based selection likelhiood selection analysis results from CODEML
orthogroup	branch	t	N	S	dN/dS	dN	dS	N*dN	S*dS
OG0000125	36..24	0.033	127.5	40.5	999	0 0.014	5 0.000	0 1.	8 0.0
OG0000366	36..24	0.04	206.1	48.9	999	0 0.016	6 0.000	0 3.	4 0.0
OG0000378	36..24	0.025	170.3	51.7	999	0 0.010	9 0.000	0 1.	9 0.0
OG0000409	36..24	0.048	192.1	47.9	999	0 0.020	0 0.000	0 3.	8 0.0
OG0000278	36..24	0	272.1	81.9	3.5478	0	0	0	0
OG0000417	36..24	0.055	287.5	87.5	0.8064	0.0174	0.0216	5	1.9
OG0000125	35..36	0.074	127.5	40.5	0.7564	0.0229	0.0303	2.9	1.2
OG0000125	36..37	0	127.5	40.5	0.7564	0	0	0	0
OG0000125	37..38	0.016	127.5	40.5	0.7564	0.005	0.0067	0.6	0.3
OG0000125	38..39	0.072	127.5	40.5	0.7564	0.0223	0.0295	2.8	1.2
OG0000125	39..10	0	127.5	40.5	0.7564	0	0	0	0
OG0000125	39..8	0	127.5	40.5	0.7564	0	0	0	0
OG0000125	38..40	0.129	127.5	40.5	0.7564	0.0398	0.0526	5.1	2.1
OG0000125	40..2	0.017	127.5	40.5	0.7564	0.0053	0.007	0.7	0.3
OG0000125	40..41	0.036	127.5	40.5	0.7564	0.0111	0.0146	1.4	0.6
OG0000125	41..12	0	127.5	40.5	0.7564	0	0	0	0
OG0000125	41..9	0.035	127.5	40.5	0.7564	0.0109	0.0143	1.4	0.6
OG0000307	36..24	0.043	288.6	80.4	0.685	0.0131	0.0192	3.8	1.5
OG0000373	36..24	0.075	241.7	64.3	0.5619	0.0213	0.038	5.2	2.4
OG0000049	36..24	0.074	197.6	57.4	0.5015	0.0203	0.0404	4	2.3
OG0000125	37..27	0.11	127.5	40.5	0.4915	0.0294	0.0598	3.7	2.4
OG0000176	36..24	0.094	381.7	98.3	0.478	0.0256	0.0535	9.8	5.3
OG0000091	37..27	0.046	256.1	61.9	0.4754	0.0126	0.0266	3.2	1.6
OG0000276	36..24	0.082	480.5	137.5	0.4737	0.0219	0.0462	10.5	6.3
OG0000375	36..24	0.084	407.8	117.2	0.4734	0.0225	0.0474	9.2	5.6
OG0000409	37..27	0.142	192.1	47.9	0.4521	0.0382	0.0844	7.3	4
OG0000261	36..24	0.065	345.3	92.7	0.4496	0.0173	0.0384	6	3.6
OG0000343	37..27	0.168	245.8	63.2	0.4191	0.0436	0.104	10.7	6.6
OG0000144	37..27	0.143	1334.2	363.8	0.4159	0.0366	0.0879	48.8	32
OG0000160	36..24	0.061	315.3	92.7	0.4152	0.0153	0.037	4.8	3.4
OG0000373	35..36	0.237	241.7	64.3	0.4086	0.0605	0.1481	14.6	9.5
OG0000373	36..37	0.017	241.7	64.3	0.4086	0.0044	0.0107	1.1	0.7
OG0000373	37..38	0.04	241.7	64.3	0.4086	0.0102	0.0249	2.5	1.6
OG0000373	38..39	0.041	241.7	64.3	0.4086	0.0104	0.0255	2.5	1.6
OG0000373	39..10	0	241.7	64.3	0.4086	0	0	0	0
OG0000373	39..8	0	241.7	64.3	0.4086	0	0	0	0
OG0000373	38..40	0.092	241.7	64.3	0.4086	0.0236	0.0577	5.7	3.7
OG0000373	40..2	0.01	241.7	64.3	0.4086	0.0026	0.0063	0.6	0.4
OG0000373	40..41	0.02	241.7	64.3	0.4086	0.0051	0.0125	1.2	0.8
OG0000373	41..12	0.01	241.7	64.3	0.4086	0.0026	0.0063	0.6	0.4
OG0000373	41..9	0.02	241.7	64.3	0.4086	0.0051	0.0125	1.2	0.8
OG0000250	37..27	0.147	184.2	46.8	0.3891	0.0371	0.0954	6.8	4.5
OG0000499	36..24	0.066	238.3	67.7	0.3891	0.0164	0.0422	3.9	2.9
OG0000463	35..36	0.239	182.2	48.8	0.3824	0.0593	0.1552	10.8	7.6
OG0000463	36..37	0	182.2	48.8	0.3824	0	0	0	0
OG0000463	37..38	0.059	182.2	48.8	0.3824	0.0146	0.0381	2.7	1.9
OG0000463	38..39	0.149	182.2	48.8	0.3824	0.037	0.0969	6.7	4.7
OG0000463	39..10	0	182.2	48.8	0.3824	0	0	0	0
OG0000463	39..8	0.013	182.2	48.8	0.3824	0.0033	0.0086	0.6	0.4
OG0000463	38..40	0.094	182.2	48.8	0.3824	0.0233	0.0608	4.2	3
OG0000463	40..2	0	182.2	48.8	0.3824	0	0	0	0
OG0000463	40..41	0.013	182.2	48.8	0.3824	0.0033	0.0087	0.6	0.4
OG0000463	41..12	0.013	182.2	48.8	0.3824	0.0033	0.0087	0.6	0.4
OG0000463	41..9	0.013	182.2	48.8	0.3824	0.0033	0.0086	0.6	0.4
OG0000133	35..3	1.068	758.5	204.5	0.3721	0.2621	0.7044	198.8	144.1
OG0000322	37..27	0.104	268.8	70.2	0.3688	0.0255	0.0691	6.8	4.8
OG0000261	37..27	0.148	345.3	92.7	0.3628	0.0361	0.0994	12.5	9.2
OG0000140	36..24	0.08	459	129	0.3563	0.0192	0.0539	8.8	7
OG0000343	36..24	0.13	245.8	63.2	0.3542	0.0315	0.0889	7.7	5.6
OG0000272	37..27	0.1	347.5	96.5	0.35	0.0239	0.0682	8.3	6.6
OG0000159	36..24	0.08	238.2	70.8	0.3382	0.0183	0.0542	4.4	3.8
OG0000137	37..27	0.166	870.2	215.8	0.3355	0.0398	0.1186	34.6	25.6
OG0000180	37..27	0.138	506.2	138.8	0.3344	0.0322	0.0964	16.3	13.4
OG0000306	37..27	0.06	265.2	73.8	0.3321	0.014	0.0422	3.7	3.1
OG0000075	36..24	0.118	519.2	158.8	0.3284	0.0265	0.0808	13.8	12.8
OG0000255	37..27	0.117	406.7	106.3	0.3233	0.0272	0.0841	11.1	8.9
OG0000057	37..27	0.081	157.6	43.4	0.323	0.0185	0.0573	2.9	2.5
OG0000393	37..27	0.02	223.5	67.5	0.314	0.0044	0.014	1	0.9
OG0000417	37..27	0.187	287.5	87.5	0.3083	0.0409	0.1326	11.8	11.6
OG0000371	36..24	0.102	653.8	180.2	0.3052	0.0228	0.0748	14.9	13.5
OG0000320	37..27	0.087	998	283	0.3051	0.0194	0.0636	19.4	18
OG0000404	36..24	0.159	390.2	110.8	0.3033	0.035	0.1156	13.7	12.8
OG0000395	37..27	0.162	564.5	158.5	0.301	0.0359	0.1191	20.2	18.9
OG0000456	36..24	0.068	676.7	178.3	0.2976	0.0153	0.0513	10.3	9.2
OG0000221	36..24	0.107	386.1	105.9	0.2954	0.0235	0.0797	9.1	8.4
OG0000395	36..24	0.104	564.5	158.5	0.2939	0.0226	0.0769	12.8	12.2
OG0000160	37..27	0.134	315.3	92.7	0.2899	0.0288	0.0993	9.1	9.2
OG0000168	36..24	0.058	758	220	0.2835	0.0122	0.0432	9.3	9.5
OG0000089	37..27	0.1	997.7	307.3	0.2772	0.0207	0.0748	20.7	23
OG0000468	36..24	0.119	577.5	163.5	0.2744	0.0251	0.0913	14.5	14.9
OG0000479	37..27	0.094	512.1	147.9	0.2725	0.0196	0.072	10	10.6
OG0000499	35..36	0.122	238.3	67.7	0.2658	0.0252	0.095	6	6.4
OG0000499	36..37	0.049	238.3	67.7	0.2658	0.01	0.0378	2.4	2.6
OG0000499	37..38	0.077	238.3	67.7	0.2658	0.016	0.06	3.8	4.1
OG0000499	38..39	0.138	238.3	67.7	0.2658	0.0286	0.1074	6.8	7.3
OG0000499	39..10	0.033	238.3	67.7	0.2658	0.0067	0.0254	1.6	1.7
OG0000499	39..8	0	238.3	67.7	0.2658	0	0	0	0
OG0000499	38..40	0.085	238.3	67.7	0.2658	0.0176	0.0663	4.2	4.5
OG0000499	40..2	0.022	238.3	67.7	0.2658	0.0046	0.0175	1.1	1.2
OG0000499	40..41	0.01	238.3	67.7	0.2658	0.0021	0.0081	0.5	0.5
OG0000499	41..12	0.011	238.3	67.7	0.2658	0.0022	0.0085	0.5	0.6
OG0000499	41..9	0	238.3	67.7	0.2658	0	0	0	0
OG0000456	37..27	0.145	676.7	178.3	0.2652	0.0306	0.1154	20.7	20.6
OG0000397	36..24	0.087	907.3	268.7	0.2642	0.0178	0.0672	16.1	18.1
OG0000443	36..24	0.078	622.8	172.2	0.2638	0.0163	0.0616	10.1	10.6
OG0000115	37..27	0.131	750.9	227.1	0.2616	0.0263	0.1006	19.8	22.8
OG0000169	36..24	0.075	265.6	79.4	0.2612	0.0152	0.0583	4	4.6
OG0000307	35..3	0.881	288.6	80.4	0.2612	0.1818	0.6958	52.4	56
OG0000317	35..3	0.673	567.7	161.3	0.2581	0.1372	0.5315	77.9	85.7
OG0000457	36..24	0.103	344.2	99.8	0.2581	0.021	0.0812	7.2	8.1
OG0000153	36..24	0.07	440.1	132.9	0.257	0.014	0.0544	6.2	7.2
OG0000085	35..36	0.246	574.4	160.6	0.2559	0.05	0.1956	28.7	31.4
OG0000085	36..37	0	574.4	160.6	0.2559	0	0	0	0
OG0000085	37..38	0.045	574.4	160.6	0.2559	0.0092	0.0359	5.3	5.8
OG0000085	38..39	0.092	574.4	160.6	0.2559	0.0188	0.0736	10.8	11.8
OG0000085	39..10	0	574.4	160.6	0.2559	0	0	0	0
OG0000085	39..8	0.013	574.4	160.6	0.2559	0.0027	0.0104	1.5	1.7
OG0000085	38..40	0.122	574.4	160.6	0.2559	0.0248	0.0968	14.2	15.5
OG0000085	40..2	0.021	574.4	160.6	0.2559	0.0044	0.017	2.5	2.7
OG0000085	40..41	0.005	574.4	160.6	0.2559	0.0009	0.0036	0.5	0.6
OG0000085	41..12	0	574.4	160.6	0.2559	0	0	0	0
OG0000085	41..9	0.022	574.4	160.6	0.2559	0.0044	0.0172	2.5	2.8
OG0000095	36..24	0.095	1223.9	330.1	0.2531	0.0194	0.0768	23.8	25.4
OG0000267	36..24	0.056	553.6	151.4	0.2517	0.0114	0.0453	6.3	6.9
OG0000218	37..27	0.136	1120.4	322.6	0.2503	0.0272	0.1086	30.4	35
OG0000180	36..24	0.095	506.2	138.8	0.2495	0.0193	0.0772	9.8	10.7
OG0000473	35..3	0.784	181.1	49.9	0.2491	0.1582	0.6352	28.6	31.7
OG0000435	37..27	0.131	560.5	150.5	0.2479	0.0265	0.107	14.9	16.1
OG0000109	37..27	0.114	613.4	178.6	0.2478	0.0226	0.0914	13.9	16.3
OG0000257	37..27	0.097	615.2	161.8	0.2478	0.0199	0.0803	12.2	13
OG0000250	36..24	0.153	184.2	46.8	0.2471	0.0316	0.128	5.8	6
OG0000239	37..27	0.159	715.6	196.4	0.2445	0.0318	0.1302	22.8	25.6
OG0000380	37..27	0.095	571.6	163.4	0.2444	0.0187	0.0767	10.7	12.5
OG0000239	35..3	1.137	715.6	196.4	0.2439	0.2273	0.932	162.7	183
OG0000325	37..27	0.12	938.5	267.5	0.2418	0.0236	0.0977	22.2	26.1
OG0000371	37..27	0.083	653.8	180.2	0.2397	0.0165	0.0687	10.8	12.4
OG0000303	36..24	0.066	440.7	126.3	0.2394	0.013	0.0542	5.7	6.8
OG0000160	35..3	0.879	315.3	92.7	0.239	0.1699	0.7111	53.6	65.9
OG0000270	37..27	0.163	623.2	174.8	0.2383	0.0319	0.134	19.9	23.4
OG0000221	37..27	0.081	386.1	105.9	0.2371	0.0159	0.067	6.1	7.1
OG0000325	36..24	0.107	938.5	267.5	0.2357	0.0208	0.0882	19.5	23.6
OG0000186	37..27	0.099	881.4	246.6	0.2354	0.0192	0.0816	16.9	20.1
OG0000366	35..3	0.948	206.1	48.9	0.2347	0.1945	0.8286	40.1	40.5
OG0000322	35..3	0.819	268.8	70.2	0.2334	0.1626	0.6965	43.7	48.9
OG0000165	35..3	1.11	293.8	81.2	0.2306	0.2149	0.9318	63.1	75.7
OG0000044	36..24	0.079	759.2	215.8	0.2303	0.0151	0.0656	11.5	14.2
OG0000435	35..3	0.983	560.5	150.5	0.2285	0.1911	0.8366	107.1	125.9
OG0000085	36..24	0.089	574.4	160.6	0.2283	0.0171	0.0747	9.8	12
OG0000409	35..36	0.19	192.1	47.9	0.2279	0.0378	0.166	7.3	8
OG0000409	36..37	0	192.1	47.9	0.2279	0	0	0	0
OG0000409	37..38	0.132	192.1	47.9	0.2279	0.0262	0.1152	5	5.5
OG0000409	38..39	0.106	192.1	47.9	0.2279	0.0212	0.0929	4.1	4.5
OG0000409	39..10	0	192.1	47.9	0.2279	0	0	0	0
OG0000409	39..8	0	192.1	47.9	0.2279	0	0	0	0
OG0000409	38..40	0.112	192.1	47.9	0.2279	0.0223	0.0981	4.3	4.7
OG0000409	40..2	0.014	192.1	47.9	0.2279	0.0027	0.012	0.5	0.6
OG0000409	40..41	0.014	192.1	47.9	0.2279	0.0028	0.0124	0.5	0.6
OG0000409	41..12	0.042	192.1	47.9	0.2279	0.0084	0.037	1.6	1.8
OG0000409	41..9	0	192.1	47.9	0.2279	0	0	0	0
OG0000325	35..36	0.211	938.5	267.5	0.2274	0.0402	0.1765	37.7	47.2
OG0000325	36..37	0.006	938.5	267.5	0.2274	0.0012	0.0053	1.1	1.4
OG0000325	37..38	0.075	938.5	267.5	0.2274	0.0143	0.0628	13.4	16.8
OG0000325	38..39	0.115	938.5	267.5	0.2274	0.0218	0.096	20.5	25.7
OG0000325	39..10	0.01	938.5	267.5	0.2274	0.002	0.0087	1.9	2.3
OG0000325	39..8	0.013	938.5	267.5	0.2274	0.0025	0.0108	2.3	2.9
OG0000325	38..40	0.104	938.5	267.5	0.2274	0.0197	0.0868	18.5	23.2
OG0000325	40..2	0.015	938.5	267.5	0.2274	0.0028	0.0123	2.6	3.3
OG0000325	40..41	0.006	938.5	267.5	0.2274	0.0011	0.005	1.1	1.3
OG0000325	41..12	0.013	938.5	267.5	0.2274	0.0024	0.0107	2.3	2.9
OG0000325	41..9	0.016	938.5	267.5	0.2274	0.003	0.013	2.8	3.5
OG0000109	36..24	0.088	613.4	178.6	0.2271	0.0166	0.0731	10.2	13
OG0000133	36..24	0.101	758.5	204.5	0.2259	0.0194	0.0859	14.7	17.6
OG0000425	37..27	0.124	1220.8	336.2	0.2258	0.0238	0.1054	29.1	35.4
OG0000080	37..27	0.111	491.3	135.7	0.2256	0.0213	0.0944	10.5	12.8
OG0000390	35..3	1.168	1626.8	485.2	0.2252	0.2175	0.9661	353.8	468.7
OG0000288	36..24	0.033	283.3	85.7	0.2245	0.0061	0.027	1.7	2.3
OG0000136	36..24	0.065	531.9	146.1	0.2242	0.0124	0.0554	6.6	8.1
OG0000377	35..36	0.221	346.9	94.1	0.2229	0.0423	0.1897	14.7	17.9
OG0000377	36..37	0.039	346.9	94.1	0.2229	0.0075	0.0336	2.6	3.2
OG0000377	37..38	0.084	346.9	94.1	0.2229	0.016	0.0718	5.6	6.8
OG0000377	38..39	0.137	346.9	94.1	0.2229	0.0261	0.1173	9.1	11
OG0000377	39..10	0	346.9	94.1	0.2229	0	0	0	0
OG0000377	39..8	0.021	346.9	94.1	0.2229	0.0041	0.0182	1.4	1.7
OG0000377	38..40	0.067	346.9	94.1	0.2229	0.0129	0.0577	4.5	5.4
OG0000377	40..2	0	346.9	94.1	0.2229	0	0	0	0
OG0000377	40..41	0.007	346.9	94.1	0.2229	0.0013	0.0059	0.5	0.6
OG0000377	41..12	0.007	346.9	94.1	0.2229	0.0013	0.006	0.5	0.6
OG0000377	41..9	0.007	346.9	94.1	0.2229	0.0013	0.0059	0.5	0.6
OG0000207	37..27	0.036	426.3	119.7	0.2228	0.0068	0.0306	2.9	3.7
OG0000157	37..27	0.131	983.4	279.6	0.2224	0.0246	0.1107	24.2	31
OG0000270	35..36	0.281	623.2	174.8	0.2222	0.0531	0.2388	33.1	41.7
OG0000270	36..37	0	623.2	174.8	0.2222	0	0	0	0
OG0000270	37..38	0.108	623.2	174.8	0.2222	0.0205	0.0921	12.8	16.1
OG0000270	38..39	0.077	623.2	174.8	0.2222	0.0145	0.0655	9.1	11.4
OG0000270	39..10	0	623.2	174.8	0.2222	0	0	0	0
OG0000270	39..8	0.016	623.2	174.8	0.2222	0.003	0.0136	1.9	2.4
OG0000270	38..40	0.098	623.2	174.8	0.2222	0.0185	0.0834	11.6	14.6
OG0000270	40..2	0.016	623.2	174.8	0.2222	0.003	0.0134	1.9	2.3
OG0000270	40..41	0.036	623.2	174.8	0.2222	0.0069	0.0309	4.3	5.4
OG0000270	41..12	0.02	623.2	174.8	0.2222	0.0038	0.0171	2.4	3
OG0000270	41..9	0.019	623.2	174.8	0.2222	0.0037	0.0165	2.3	2.9
OG0000302	35..36	0.292	487	143	0.2218	0.0542	0.2445	26.4	35
OG0000302	36..37	0.032	487	143	0.2218	0.006	0.027	2.9	3.9
OG0000302	37..38	0.066	487	143	0.2218	0.0122	0.055	5.9	7.9
OG0000302	38..39	0.163	487	143	0.2218	0.0303	0.1366	14.7	19.5
OG0000302	39..10	0.011	487	143	0.2218	0.002	0.0092	1	1.3
OG0000302	39..8	0.011	487	143	0.2218	0.0021	0.0093	1	1.3
OG0000302	38..40	0.076	487	143	0.2218	0.0142	0.0638	6.9	9.1
OG0000302	40..2	0.034	487	143	0.2218	0.0063	0.0282	3	4
OG0000302	40..41	0.016	487	143	0.2218	0.003	0.0135	1.5	1.9
OG0000302	41..12	0.028	487	143	0.2218	0.0051	0.023	2.5	3.3
OG0000302	41..9	0.022	487	143	0.2218	0.0041	0.0184	2	2.6
OG0000489	36..24	0.135	520.5	142.5	0.2218	0.0257	0.116	13.4	16.5
OG0000069	36..24	0.102	228	60	0.2215	0.0196	0.0883	4.5	5.3
OG0000051	37..27	0.108	1375.2	373.8	0.2203	0.0204	0.0928	28.1	34.7
OG0000354	36..24	0.149	161.2	45.8	0.2198	0.0279	0.1268	4.5	5.8
OG0000339	37..27	0.117	772.9	208.1	0.2196	0.0222	0.1013	17.2	21.1
OG0000165	37..27	0.087	293.8	81.2	0.2187	0.0163	0.0747	4.8	6.1
OG0000221	35..36	0.105	386.1	105.9	0.2186	0.0199	0.0909	7.7	9.6
OG0000221	36..37	0	386.1	105.9	0.2186	0	0	0	0
OG0000221	37..38	0.037	386.1	105.9	0.2186	0.0069	0.0316	2.7	3.3
OG0000221	38..39	0.088	386.1	105.9	0.2186	0.0165	0.0756	6.4	8
OG0000221	39..10	0.02	386.1	105.9	0.2186	0.0037	0.0168	1.4	1.8
OG0000221	39..8	0	386.1	105.9	0.2186	0	0	0	0
OG0000221	38..40	0.101	386.1	105.9	0.2186	0.019	0.0871	7.4	9.2
OG0000221	40..2	0.026	386.1	105.9	0.2186	0.005	0.0228	1.9	2.4
OG0000221	40..41	0.006	386.1	105.9	0.2186	0.0012	0.0053	0.4	0.6
OG0000221	41..12	0	386.1	105.9	0.2186	0	0	0	0
OG0000221	41..9	0.006	386.1	105.9	0.2186	0.0012	0.0056	0.5	0.6
OG0000409	35..3	1.364	192.1	47.9	0.2186	0.2653	1.2132	51	58.1
OG0000423	37..27	0.151	638.7	168.3	0.2185	0.0289	0.1322	18.5	22.2
OG0000458	35..3	0.806	170.5	51.5	0.2185	0.1468	0.672	25	34.6
OG0000183	35..3	1.191	316.6	88.4	0.218	0.2227	1.0215	70.5	90.3
OG0000423	35..36	0.239	638.7	168.3	0.2174	0.0454	0.209	29	35.2
OG0000423	36..37	0.012	638.7	168.3	0.2174	0.0023	0.0106	1.5	1.8
OG0000423	37..38	0.086	638.7	168.3	0.2174	0.0163	0.0751	10.4	12.6
OG0000423	38..39	0.146	638.7	168.3	0.2174	0.0279	0.1281	17.8	21.6
OG0000423	39..10	0.008	638.7	168.3	0.2174	0.0016	0.0072	1	1.2
OG0000423	39..8	0.003	638.7	168.3	0.2174	0.0007	0.003	0.4	0.5
OG0000423	38..40	0.116	638.7	168.3	0.2174	0.0222	0.1019	14.2	17.2
OG0000423	40..2	0.024	638.7	168.3	0.2174	0.0045	0.0206	2.9	3.5
OG0000423	40..41	0	638.7	168.3	0.2174	0	0	0	0
OG0000423	41..12	0	638.7	168.3	0.2174	0	0	0	0
OG0000423	41..9	0.016	638.7	168.3	0.2174	0.003	0.0137	1.9	2.3
OG0000259	36..24	0.084	1137.6	302.4	0.2171	0.016	0.0736	18.2	22.3
OG0000404	35..3	1.525	390.2	110.8	0.217	0.2827	1.3031	110.3	144.4
OG0000057	36..24	0.065	157.6	43.4	0.2165	0.0121	0.056	1.9	2.4
OG0000348	36..24	0.088	391.7	118.3	0.2141	0.0159	0.0741	6.2	8.8
OG0000426	36..24	0.109	468.8	137.2	0.2136	0.0197	0.0924	9.3	12.7
OG0000141	36..24	0.083	454.7	136.3	0.2128	0.015	0.0705	6.8	9.6
OG0000326	35..3	0.633	1078	305	0.2128	0.1161	0.5457	125.2	166.4
OG0000479	36..24	0.093	512.1	147.9	0.2119	0.0169	0.08	8.7	11.8
OG0000430	36..24	0.05	320.6	84.4	0.2114	0.0095	0.0448	3	3.8
OG0000144	35..36	0.296	1334.2	363.8	0.2108	0.0548	0.26	73.1	94.6
OG0000144	36..37	0.015	1334.2	363.8	0.2108	0.0027	0.0128	3.6	4.7
OG0000144	37..38	0.101	1334.2	363.8	0.2108	0.0186	0.0882	24.8	32.1
OG0000144	38..39	0.144	1334.2	363.8	0.2108	0.0266	0.1263	35.5	46
OG0000144	39..10	0.008	1334.2	363.8	0.2108	0.0014	0.0068	1.9	2.5
OG0000144	39..8	0.017	1334.2	363.8	0.2108	0.0031	0.0146	4.1	5.3
OG0000144	38..40	0.146	1334.2	363.8	0.2108	0.0269	0.1278	35.9	46.5
OG0000144	40..2	0.015	1334.2	363.8	0.2108	0.0028	0.0135	3.8	4.9
OG0000144	40..41	0.011	1334.2	363.8	0.2108	0.0021	0.01	2.8	3.6
OG0000144	41..12	0.007	1334.2	363.8	0.2108	0.0013	0.0063	1.8	2.3
OG0000144	41..9	0.019	1334.2	363.8	0.2108	0.0035	0.0167	4.7	6.1
OG0000115	35..36	0.142	750.9	227.1	0.2103	0.0252	0.1199	18.9	27.2
OG0000115	36..37	0.023	750.9	227.1	0.2103	0.0041	0.0196	3.1	4.5
OG0000115	37..38	0.046	750.9	227.1	0.2103	0.0082	0.0392	6.2	8.9
OG0000115	38..39	0.146	750.9	227.1	0.2103	0.026	0.1234	19.5	28
OG0000115	39..10	0.016	750.9	227.1	0.2103	0.0029	0.0136	2.1	3.1
OG0000115	39..8	0.01	750.9	227.1	0.2103	0.0018	0.0085	1.3	1.9
OG0000115	38..40	0.098	750.9	227.1	0.2103	0.0174	0.0829	13.1	18.8
OG0000115	40..2	0.02	750.9	227.1	0.2103	0.0036	0.0173	2.7	3.9
OG0000115	40..41	0.006	750.9	227.1	0.2103	0.0011	0.0051	0.8	1.2
OG0000115	41..12	0.013	750.9	227.1	0.2103	0.0023	0.0108	1.7	2.5
OG0000115	41..9	0.02	750.9	227.1	0.2103	0.0036	0.017	2.7	3.9
OG0000327	37..27	0.123	368.9	108.1	0.2103	0.0222	0.1055	8.2	11.4
OG0000282	37..27	0.125	270.7	74.3	0.2101	0.0231	0.1099	6.2	8.2
OG0000180	35..3	1.493	506.2	138.8	0.2099	0.275	1.3099	139.2	181.8
OG0000070	37..27	0.089	1442.1	378.9	0.2095	0.0166	0.0794	24	30.1
OG0000236	37..27	0.158	648	183	0.2095	0.0287	0.1369	18.6	25
OG0000212	37..27	0.096	580.6	160.4	0.2079	0.0175	0.0843	10.2	13.5
OG0000172	36..24	0.113	641.5	189.5	0.2074	0.0202	0.0974	13	18.5
OG0000515	28..25	0.717	522	153	0.2071	0.128	0.618	66.8	94.5
OG0000515	28..29	0.703	522	153	0.2071	0.1255	0.606	65.5	92.7
OG0000515	29..30	0.46	522	153	0.2071	0.0821	0.3965	42.9	60.7
OG0000515	30..21	0.888	522	153	0.2071	0.1586	0.7656	82.8	117.1
OG0000515	30..20	0.593	522	153	0.2071	0.1058	0.5107	55.2	78.1
OG0000515	29..31	0.851	522	153	0.2071	0.1519	0.7335	79.3	112.2
OG0000515	31..32	0.308	522	153	0.2071	0.055	0.2653	28.7	40.6
OG0000515	32..26	0.648	522	153	0.2071	0.1157	0.5588	60.4	85.5
OG0000515	32..17	0.601	522	153	0.2071	0.1073	0.5181	56	79.3
OG0000515	31..33	0.284	522	153	0.2071	0.0508	0.245	26.5	37.5
OG0000515	33..19	0.329	522	153	0.2071	0.0587	0.2835	30.7	43.4
OG0000515	33..34	0.12	522	153	0.2071	0.0215	0.1036	11.2	15.9
OG0000515	34..42	0.194	522	153	0.2071	0.0346	0.167	18.1	25.5
OG0000515	42..43	0.257	522	153	0.2071	0.0459	0.2217	24	33.9
OG0000515	43..13	0	522	153	0.2071	0	0	0	0
OG0000515	43..1	0	522	153	0.2071	0	0	0	0
OG0000515	42..44	0.206	522	153	0.2071	0.0368	0.1777	19.2	27.2
OG0000515	44..45	0.085	522	153	0.2071	0.0152	0.0732	7.9	11.2
OG0000515	45..6	0.022	522	153	0.2071	0.0039	0.0187	2	2.9
OG0000515	45..46	0.013	522	153	0.2071	0.0024	0.0115	1.2	1.8
OG0000515	46..4	0.01	522	153	0.2071	0.0018	0.0086	0.9	1.3
OG0000515	46..5	0	522	153	0.2071	0	0	0	0
OG0000515	44..47	0.058	522	153	0.2071	0.0104	0.0502	5.4	7.7
OG0000515	47..48	0.085	522	153	0.2071	0.0151	0.0729	7.9	11.2
OG0000515	48..14	0	522	153	0.2071	0	0	0	0
OG0000515	48..15	0.015	522	153	0.2071	0.0026	0.0128	1.4	2
OG0000515	47..49	0	522	153	0.2071	0	0	0	0
OG0000515	49..50	0.051	522	153	0.2071	0.0091	0.0438	4.7	6.7
OG0000515	50..11	0.035	522	153	0.2071	0.0063	0.0305	3.3	4.7
OG0000515	50..51	0.01	522	153	0.2071	0.0017	0.0082	0.9	1.3
OG0000515	51..18	0.015	522	153	0.2071	0.0026	0.0127	1.4	1.9
OG0000515	51..7	0.025	522	153	0.2071	0.0044	0.0213	2.3	3.3
OG0000515	49..52	0.114	522	153	0.2071	0.0204	0.0984	10.6	15
OG0000515	52..16	0.057	522	153	0.2071	0.0102	0.0492	5.3	7.5
OG0000515	52..53	0.016	522	153	0.2071	0.0028	0.0135	1.5	2.1
OG0000515	53..23	0.008	522	153	0.2071	0.0014	0.0066	0.7	1
OG0000515	53..22	0.012	522	153	0.2071	0.0022	0.0104	1.1	1.6
OG0000282	36..24	0.146	270.7	74.3	0.2061	0.0265	0.1288	7.2	9.6
OG0000071	37..27	0.13	1162.3	316.7	0.2055	0.0237	0.1152	27.5	36.5
OG0000234	37..27	0.124	268.8	76.2	0.2055	0.0223	0.1084	6	8.3
OG0000427	37..27	0.135	1487.4	387.6	0.2051	0.0249	0.1216	37.1	47.1
OG0000205	36..24	0.097	491.8	138.2	0.2048	0.0175	0.0852	8.6	11.8
OG0000510	37..27	0.105	1123	335	0.2045	0.0184	0.0901	20.7	30.2
OG0000388	36..24	0.118	419.1	114.9	0.2042	0.0213	0.1044	8.9	12
OG0000337	36..24	0.11	834.3	224.7	0.2039	0.0201	0.0984	16.7	22.1
OG0000354	37..27	0.17	161.2	45.8	0.2032	0.0303	0.149	4.9	6.8
OG0000137	35..3	1.463	870.2	215.8	0.2027	0.2738	1.3509	238.3	291.5
OG0000512	37..27	0.095	234.8	65.2	0.2006	0.017	0.0845	4	5.5
OG0000041	34..35	0	490	134	0.2	0	0	0	0
OG0000042	34..35	0.101	674.7	198.3	0.2	0.0177	0.0883	11.9	17.5
OG0000043	34..35	0.113	859.8	256.2	0.2	0.0196	0.0982	16.9	25.2
OG0000044	34..35	0.102	759.2	215.8	0.2	0.018	0.0901	13.7	19.5
OG0000045	34..35	0.031	644.2	183.8	0.2	0.0054	0.0272	3.5	5
OG0000046	34..35	0.088	639.4	170.6	0.2	0.016	0.0799	10.2	13.6
OG0000047	34..35	0.052	815.4	234.6	0.2	0.0091	0.0454	7.4	10.7
OG0000048	34..35	0.037	1326.9	383.1	0.2	0.0066	0.0329	8.7	12.6
OG0000049	34..35	0.119	197.6	57.4	0.2	0.0209	0.1046	4.1	6
OG0000050	34..35	0.026	715.7	211.3	0.2	0.0046	0.023	3.3	4.9
OG0000051	34..35	0.039	1375.2	373.8	0.2	0.007	0.035	9.6	13.1
OG0000052	34..35	0.046	1088.4	303.6	0.2	0.0081	0.0405	8.8	12.3
OG0000053	34..35	0.01	934.5	268.5	0.2	0.0018	0.009	1.7	2.4
OG0000054	34..35	0.021	814.4	241.6	0.2	0.0037	0.0186	3	4.5
OG0000055	34..35	0.037	677.5	204.5	0.2	0.0064	0.0319	4.3	6.5
OG0000056	34..35	0.023	931	275	0.2	0.004	0.0198	3.7	5.5
OG0000057	34..35	0.095	157.6	43.4	0.2	0.017	0.0851	2.7	3.7
OG0000058	34..35	0.06	581.8	171.2	0.2	0.0105	0.0526	6.1	9
OG0000059	34..35	0.011	666.2	194.8	0.2	0.0019	0.0095	1.3	1.9
OG0000060	34..35	0.082	944.8	267.2	0.2	0.0146	0.0729	13.8	19.5
OG0000061	34..35	0.034	423	129	0.2	0.0059	0.0296	2.5	3.8
OG0000062	34..35	0.061	1354.5	394.5	0.2	0.0107	0.0534	14.5	21.1
OG0000063	34..35	0.055	361.2	100.8	0.2	0.0097	0.0487	3.5	4.9
OG0000064	34..35	0.024	995.7	285.3	0.2	0.0042	0.0212	4.2	6
OG0000065	34..35	0.029	1292.5	360.5	0.2	0.0052	0.0259	6.7	9.4
OG0000066	34..35	0.087	469.2	127.8	0.2	0.0157	0.0785	7.4	10
OG0000067	34..35	0.016	388.2	109.8	0.2	0.0028	0.0139	1.1	1.5
OG0000068	34..35	0.174	380.4	99.6	0.2	0.0318	0.1589	12.1	15.8
OG0000069	34..35	0.048	228	60	0.2	0.0087	0.0434	2	2.6
OG0000070	34..35	0.084	1442.1	378.9	0.2	0.0153	0.0763	22	28.9
OG0000071	34..35	0.054	1162.3	316.7	0.2	0.0098	0.0489	11.4	15.5
OG0000072	34..35	0.044	1110.6	290.4	0.2	0.008	0.0401	8.9	11.6
OG0000073	34..35	0.049	864	261	0.2	0.0084	0.0419	7.2	10.9
OG0000074	34..35	0.027	1747.7	532.3	0.2	0.0046	0.0231	8.1	12.3
OG0000075	34..35	0.044	519.2	158.8	0.2	0.0076	0.0381	4	6
OG0000076	34..35	0.032	1961.8	558.2	0.2	0.0056	0.028	11	15.6
OG0000077	34..35	0.082	875.1	234.9	0.2	0.0148	0.0741	13	17.4
OG0000078	34..35	0.091	798.2	209.8	0.2	0.0165	0.0824	13.2	17.3
OG0000080	34..35	0.033	491.3	135.7	0.2	0.0059	0.0295	2.9	4
OG0000081	34..35	0.089	1242	366	0.2	0.0155	0.0777	19.3	28.4
OG0000082	34..35	0.059	930.1	254.9	0.2	0.0105	0.0525	9.8	13.4
OG0000083	34..35	0.037	260.9	81.1	0.2	0.0064	0.032	1.7	2.6
OG0000084	34..35	0.053	600.9	170.1	0.2	0.0094	0.0468	5.6	8
OG0000085	34..35	0.039	574.4	160.6	0.2	0.007	0.0351	4	5.6
OG0000086	34..35	0.163	270.9	77.1	0.2	0.0289	0.1445	7.8	11.1
OG0000087	34..35	0.061	828.2	236.8	0.2	0.0107	0.0534	8.9	12.7
OG0000088	34..35	0.051	812.9	243.1	0.2	0.0088	0.044	7.2	10.7
OG0000089	34..35	0.055	997.7	307.3	0.2	0.0094	0.0469	9.4	14.4
OG0000090	34..35	0.013	692.5	204.5	0.2	0.0023	0.0115	1.6	2.4
OG0000091	34..35	0.043	256.1	61.9	0.2	0.008	0.04	2	2.5
OG0000092	34..35	0.05	741.7	224.3	0.2	0.0086	0.0428	6.3	9.6
OG0000093	34..35	0.012	913	260	0.2	0.0022	0.0108	2	2.8
OG0000094	34..35	0.017	1055.7	297.3	0.2	0.0031	0.0155	3.3	4.6
OG0000095	34..35	0.109	1223.9	330.1	0.2	0.0197	0.0986	24.1	32.6
OG0000096	34..35	0.048	1143	321	0.2	0.0086	0.0429	9.8	13.8
OG0000097	34..35	0	161.7	45.3	0.2	0	0	0	0
OG0000098	34..35	0.031	653.9	189.1	0.2	0.0055	0.0275	3.6	5.2
OG0000099	34..35	0	605.1	189.9	0.2	0	0	0	0
OG0000100	34..35	0.076	723	204	0.2	0.0134	0.067	9.7	13.7
OG0000101	34..35	0.064	1191.2	332.8	0.2	0.0115	0.0574	13.7	19.1
OG0000102	34..35	0.066	1029.3	311.7	0.2	0.0114	0.057	11.7	17.8
OG0000104	34..35	0.058	624.8	185.2	0.2	0.0101	0.0507	6.3	9.4
OG0000107	34..35	0.049	768.5	224.5	0.2	0.0085	0.0427	6.6	9.6
OG0000108	34..35	0.042	1131.9	326.1	0.2	0.0074	0.0368	8.3	12
OG0000109	34..35	0.12	613.4	178.6	0.2	0.021	0.1048	12.9	18.7
OG0000110	34..35	0.146	451.8	121.2	0.2	0.0264	0.1319	11.9	16
OG0000111	34..35	0.009	1052.7	318.3	0.2	0.0016	0.008	1.7	2.5
OG0000113	34..35	0.033	893.8	273.2	0.2	0.0057	0.0285	5.1	7.8
OG0000114	34..35	0.079	1054.7	298.3	0.2	0.014	0.0701	14.8	20.9
OG0000115	34..35	0.053	750.9	227.1	0.2	0.0091	0.0457	6.9	10.4
OG0000116	34..35	0.023	439.2	136.8	0.2	0.004	0.0198	1.7	2.7
OG0000117	34..35	0.049	1166.4	363.6	0.2	0.0084	0.0418	9.7	15.2
OG0000118	34..35	0.049	589.5	172.5	0.2	0.0085	0.0425	5	7.3
OG0000119	34..35	0.132	486.6	137.4	0.2	0.0234	0.1168	11.4	16.1
OG0000120	34..35	0.072	913.4	259.6	0.2	0.0127	0.0635	11.6	16.5
OG0000121	34..35	0.008	403.4	112.6	0.2	0.0014	0.007	0.6	0.8
OG0000122	34..35	0.059	243.8	71.2	0.2	0.0103	0.0517	2.5	3.7
OG0000123	34..35	0.074	426.3	119.7	0.2	0.0131	0.0655	5.6	7.8
OG0000124	34..35	0.021	1240.3	364.7	0.2	0.0037	0.0187	4.6	6.8
OG0000125	34..35	0.072	127.5	40.5	0.2	0.0121	0.0607	1.5	2.5
OG0000126	34..35	0.049	767.9	231.1	0.2	0.0085	0.0423	6.5	9.8
OG0000127	34..35	0.013	728.3	222.7	0.2	0.0023	0.0113	1.6	2.5
OG0000129	34..35	0.035	575.7	156.3	0.2	0.0063	0.0314	3.6	4.9
OG0000130	34..35	0	184.1	49.9	0.2	0	0	0	0
OG0000131	34..35	0.079	625.5	166.5	0.2	0.0143	0.0716	9	11.9
OG0000132	34..35	0.218	484.5	133.5	0.2	0.0391	0.1954	18.9	26.1
OG0000133	34..35	0	758.5	204.5	0.2	0	0	0	0
OG0000134	34..35	0.026	267.3	74.7	0.2	0.0047	0.0234	1.3	1.7
OG0000136	34..35	0.064	531.9	146.1	0.2	0.0115	0.0575	6.1	8.4
OG0000137	34..35	0.079	870.2	215.8	0.2	0.0146	0.0732	12.7	15.8
OG0000138	34..35	0.123	1071.1	305.9	0.2	0.0217	0.1086	23.3	33.2
OG0000139	34..35	0.075	844.1	241.9	0.2	0.0132	0.0658	11.1	15.9
OG0000140	34..35	0.083	459	129	0.2	0.0148	0.0738	6.8	9.5
OG0000141	34..35	0.052	454.7	136.3	0.2	0.0091	0.0454	4.1	6.2
OG0000142	34..35	0	168.8	47.2	0.2	0	0	0	0
OG0000143	34..35	0.042	728.1	219.9	0.2	0.0073	0.0364	5.3	8
OG0000144	34..35	0.089	1334.2	363.8	0.2	0.0159	0.0795	21.2	28.9
OG0000146	34..35	0.079	999	285	0.2	0.014	0.0699	14	19.9
OG0000147	34..35	0.087	679.6	190.4	0.2	0.0155	0.0775	10.5	14.8
OG0000148	34..35	0.07	990.9	290.1	0.2	0.0122	0.0608	12	17.6
OG0000149	34..35	0.002	1110.9	305.1	0.2	0.0003	0.0016	0.4	0.5
OG0000150	34..35	0.012	1351.6	394.4	0.2	0.0021	0.0105	2.8	4.1
OG0000151	34..35	0.025	768.4	215.6	0.2	0.0045	0.0224	3.4	4.8
OG0000153	34..35	0.028	440.1	132.9	0.2	0.0049	0.0243	2.1	3.2
OG0000155	34..35	0.069	1032.7	302.3	0.2	0.012	0.0601	12.4	18.2
OG0000156	34..35	0.048	494.1	132.9	0.2	0.0087	0.0437	4.3	5.8
OG0000157	34..35	0.099	983.4	279.6	0.2	0.0176	0.0878	17.3	24.6
OG0000158	34..35	0.023	333	96	0.2	0.004	0.0199	1.3	1.9
OG0000159	34..35	0.189	238.2	70.8	0.2	0.0328	0.1639	7.8	11.6
OG0000160	34..35	0.127	315.3	92.7	0.2	0.0222	0.1112	7	10.3
OG0000161	34..35	0.065	942.5	275.5	0.2	0.0114	0.057	10.7	15.7
OG0000163	34..35	0.033	369.1	104.9	0.2	0.0059	0.0295	2.2	3.1
OG0000164	34..35	0.038	1091.9	321.1	0.2	0.0066	0.0331	7.2	10.6
OG0000165	34..35	0.054	293.8	81.2	0.2	0.0097	0.0483	2.8	3.9
OG0000166	34..35	0.059	782.1	228.9	0.2	0.0103	0.0515	8.1	11.8
OG0000167	34..35	0.054	1849.2	526.8	0.2	0.0095	0.0474	17.5	25
OG0000168	34..35	0.068	758	220	0.2	0.0119	0.0593	9	13
OG0000169	34..35	0.066	265.6	79.4	0.2	0.0114	0.0572	3	4.5
OG0000170	34..35	0.018	263.5	69.5	0.2	0.0033	0.0165	0.9	1.1
OG0000171	34..35	0.031	931.8	265.2	0.2	0.0055	0.0276	5.1	7.3
OG0000172	34..35	0.122	641.5	189.5	0.2	0.0213	0.1067	13.7	20.2
OG0000173	34..35	0.076	645.3	182.7	0.2	0.0135	0.0674	8.7	12.3
OG0000174	34..35	0.053	806.6	237.4	0.2	0.0093	0.0463	7.5	11
OG0000175	34..35	0.029	721.2	214.8	0.2	0.005	0.0252	3.6	5.4
OG0000176	34..35	0.085	381.7	98.3	0.2	0.0155	0.0775	5.9	7.6
OG0000177	34..35	0.006	545.9	162.1	0.2	0.0011	0.0055	0.6	0.9
OG0000178	34..35	0.068	535.5	151.5	0.2	0.0121	0.0604	6.5	9.2
OG0000180	34..35	0.165	506.2	138.8	0.2	0.0296	0.1478	15	20.5
OG0000182	34..35	0.065	979.7	292.3	0.2	0.0113	0.0565	11.1	16.5
OG0000183	34..35	0.03	316.6	88.4	0.2	0.0054	0.0268	1.7	2.4
OG0000184	34..35	0.069	519	144	0.2	0.0123	0.0614	6.4	8.8
OG0000185	34..35	0.033	669.2	197.8	0.2	0.0057	0.0287	3.8	5.7
OG0000186	34..35	0.083	881.4	246.6	0.2	0.0147	0.0736	13	18.2
OG0000187	34..35	0	879	249	0.2	0	0	0	0
OG0000188	34..35	0.041	1601.7	477.3	0.2	0.007	0.0352	11.3	16.8
OG0000189	34..35	0.01	550.2	163.8	0.2	0.0017	0.0087	1	1.4
OG0000190	34..35	0.037	1352.2	414.8	0.2	0.0063	0.0315	8.5	13.1
OG0000192	34..35	0.056	401.8	108.2	0.2	0.01	0.0501	4	5.4
OG0000193	34..35	0.038	1261.5	364.5	0.2	0.0066	0.0332	8.4	12.1
OG0000194	34..35	0.05	354.2	98.8	0.2	0.0088	0.0441	3.1	4.4
OG0000195	34..35	0.033	887.6	252.4	0.2	0.0059	0.0293	5.2	7.4
OG0000196	34..35	0.064	664.3	193.7	0.2	0.0112	0.0561	7.5	10.9
OG0000197	34..35	0.071	655.9	181.1	0.2	0.0128	0.0638	8.4	11.5
OG0000198	34..35	0.082	1150	335	0.2	0.0143	0.0716	16.5	24
OG0000199	34..35	0.074	1985.4	558.6	0.2	0.0132	0.0659	26.2	36.8
OG0000200	34..35	0.036	1428.2	410.8	0.2	0.0064	0.032	9.1	13.1
OG0000201	34..35	0.039	777.3	215.7	0.2	0.007	0.0348	5.4	7.5
OG0000202	34..35	0	713.3	213.7	0.2	0	0	0	0
OG0000203	34..35	0.025	657.2	191.8	0.2	0.0045	0.0223	2.9	4.3
OG0000204	34..35	0.092	916.2	259.8	0.2	0.0163	0.0813	14.9	21.1
OG0000205	34..35	0.238	491.8	138.2	0.2	0.0422	0.2109	20.7	29.2
OG0000206	34..35	0.072	890.2	258.8	0.2	0.0126	0.0631	11.2	16.3
OG0000207	34..35	0.017	426.3	119.7	0.2	0.0031	0.0153	1.3	1.8
OG0000208	34..35	0.009	1802.8	522.2	0.2	0.0016	0.008	2.9	4.2
OG0000209	34..35	0.063	1037.2	297.8	0.2	0.0111	0.0556	11.5	16.6
OG0000210	34..35	0.058	1104.3	323.7	0.2	0.0102	0.0508	11.2	16.4
OG0000212	34..35	0.108	580.6	160.4	0.2	0.0192	0.0962	11.2	15.4
OG0000213	34..35	0	792.3	248.7	0.2	0	0	0	0
OG0000214	34..35	0	340.9	97.1	0.2	0	0	0	0
OG0000216	34..35	0.052	1048.6	295.4	0.2	0.0093	0.0465	9.8	13.7
OG0000217	34..35	0.095	1304.5	360.5	0.2	0.017	0.085	22.2	30.6
OG0000218	34..35	0.07	1120.4	322.6	0.2	0.0122	0.0612	13.7	19.8
OG0000219	34..35	0.042	740.8	216.2	0.2	0.0073	0.0365	5.4	7.9
OG0000220	34..35	0.071	2499	708	0.2	0.0126	0.0631	31.5	44.7
OG0000221	34..35	0.071	386.1	105.9	0.2	0.0127	0.0635	4.9	6.7
OG0000222	34..35	0.057	604.6	181.4	0.2	0.0099	0.0497	6	9
OG0000223	34..35	0.027	345.9	104.1	0.2	0.0047	0.0237	1.6	2.5
OG0000224	34..35	0.026	788.9	225.1	0.2	0.0045	0.0225	3.6	5.1
OG0000225	34..35	0	367.6	100.4	0.2	0	0	0	0
OG0000226	34..35	0.036	1893.9	512.1	0.2	0.0065	0.0325	12.3	16.7
OG0000229	34..35	0.026	566.9	168.1	0.2	0.0046	0.0229	2.6	3.8
OG0000231	34..35	0.02	559.9	163.1	0.2	0.0035	0.0175	2	2.9
OG0000233	34..35	0.029	516.8	149.2	0.2	0.0051	0.0257	2.7	3.8
OG0000234	34..35	0.038	268.8	76.2	0.2	0.0067	0.0337	1.8	2.6
OG0000235	34..35	0.069	637.1	181.9	0.2	0.0123	0.0613	7.8	11.2
OG0000236	34..35	0	648	183	0.2	0	0	0	0
OG0000237	34..35	0.099	957.7	272.3	0.2	0.0176	0.0878	16.8	23.9
OG0000238	34..35	0.08	573.7	164.3	0.2	0.014	0.0702	8.1	11.5
OG0000239	34..35	0.101	715.6	196.4	0.2	0.018	0.0902	12.9	17.7
OG0000241	34..35	0.065	506.1	141.9	0.2	0.0116	0.0579	5.9	8.2
OG0000242	34..35	0.038	254.3	72.7	0.2	0.0067	0.0337	1.7	2.4
OG0000244	34..35	0.047	515.6	138.4	0.2	0.0084	0.0422	4.4	5.8
OG0000245	34..35	0.054	836.8	237.2	0.2	0.0096	0.0481	8	11.4
OG0000246	34..35	0.047	898.7	253.3	0.2	0.0084	0.0419	7.5	10.6
OG0000247	34..35	0.028	884.3	261.7	0.2	0.0049	0.0247	4.4	6.5
OG0000248	34..35	0.028	429.2	131.8	0.2	0.0048	0.0238	2	3.1
OG0000250	34..35	0	184.2	46.8	0.2	0	0	0	0
OG0000251	34..35	0.057	967.4	265.6	0.2	0.0102	0.0511	9.9	13.6
OG0000252	34..35	0.031	448.5	130.5	0.2	0.0054	0.0269	2.4	3.5
OG0000253	34..35	0.126	596	172	0.2	0.0222	0.111	13.2	19.1
OG0000254	34..35	0.03	1511.9	435.1	0.2	0.0053	0.0266	8	11.6
OG0000255	34..35	0.087	406.7	106.3	0.2	0.0158	0.0792	6.4	8.4
OG0000257	34..35	0.034	615.2	161.8	0.2	0.0062	0.031	3.8	5
OG0000258	34..35	0.059	845.6	228.4	0.2	0.0106	0.0528	8.9	12.1
OG0000259	34..35	0.066	1137.6	302.4	0.2	0.012	0.0598	13.6	18.1
OG0000260	34..35	0.04	877.9	259.1	0.2	0.007	0.0348	6.1	9
OG0000261	34..35	0.101	345.3	92.7	0.2	0.0183	0.0913	6.3	8.5
OG0000262	34..35	0.017	325.7	85.3	0.2	0.003	0.0151	1	1.3
OG0000264	34..35	0	251.3	72.7	0.2	0	0	0	0
OG0000265	34..35	0	464.2	132.8	0.2	0	0	0	0
OG0000266	34..35	0.05	362.8	102.2	0.2	0.0089	0.0446	3.2	4.6
OG0000267	34..35	0.055	553.6	151.4	0.2	0.0099	0.0497	5.5	7.5
OG0000268	34..35	0.033	346.8	100.2	0.2	0.0058	0.0288	2	2.9
OG0000269	34..35	0.131	575.5	165.5	0.2	0.0231	0.1157	13.3	19.2
OG0000270	34..35	0.103	623.2	174.8	0.2	0.0183	0.0914	11.4	16
OG0000271	34..35	0.045	401.8	123.2	0.2	0.0078	0.039	3.1	4.8
OG0000272	34..35	0.001	347.5	96.5	0.2	0.0002	0.0008	0.1	0.1
OG0000274	34..35	0.039	278.9	81.1	0.2	0.0068	0.034	1.9	2.8
OG0000275	34..35	0.053	762.6	221.4	0.2	0.0093	0.0464	7.1	10.3
OG0000276	34..35	0.044	480.5	137.5	0.2	0.0077	0.0386	3.7	5.3
OG0000277	34..35	0.008	293.7	96.3	0.2	0.0014	0.0068	0.4	0.7
OG0000278	34..35	0	272.1	81.9	0.2	0	0	0	0
OG0000279	34..35	0.034	1002.8	293.2	0.2	0.006	0.0299	6	8.8
OG0000281	34..35	0.016	386.9	114.1	0.2	0.0028	0.014	1.1	1.6
OG0000282	34..35	0.08	270.7	74.3	0.2	0.0144	0.0718	3.9	5.3
OG0000284	34..35	0.115	300.5	83.5	0.2	0.0206	0.1029	6.2	8.6
OG0000285	34..35	0.083	231.6	71.4	0.2	0.0142	0.071	3.3	5.1
OG0000286	34..35	0.012	417.4	116.6	0.2	0.0021	0.0103	0.9	1.2
OG0000287	34..35	0.044	245.8	63.2	0.2	0.008	0.0399	2	2.5
OG0000288	34..35	0.039	283.3	85.7	0.2	0.0068	0.034	1.9	2.9
OG0000289	34..35	0.109	194.1	54.9	0.2	0.0193	0.0963	3.7	5.3
OG0000290	34..35	0	283.1	82.9	0.2	0	0	0	0
OG0000291	34..35	0.083	518.9	153.1	0.2	0.0144	0.072	7.5	11
OG0000292	34..35	0.121	254.8	72.2	0.2	0.0214	0.1069	5.4	7.7
OG0000293	34..35	0.104	213.2	62.8	0.2	0.0181	0.0904	3.9	5.7
OG0000294	34..35	0.056	623.2	189.8	0.2	0.0097	0.0483	6	9.2
OG0000296	34..35	0.122	473.9	132.1	0.2	0.0218	0.1089	10.3	14.4
OG0000297	34..35	0.079	488.3	135.7	0.2	0.0141	0.0707	6.9	9.6
OG0000298	34..35	0.044	235	74	0.2	0.0075	0.0373	1.8	2.8
OG0000299	34..35	0.065	365.9	96.1	0.2	0.0118	0.059	4.3	5.7
OG0000300	34..35	0.078	469.9	124.1	0.2	0.0141	0.0706	6.6	8.8
OG0000301	34..35	0.057	1999.3	568.7	0.2	0.01	0.0502	20.1	28.5
OG0000302	34..35	0.032	487	143	0.2	0.0056	0.0282	2.8	4
OG0000303	34..35	0.054	440.7	126.3	0.2	0.0096	0.0478	4.2	6
OG0000304	34..35	0.1	878	235	0.2	0.018	0.0902	15.8	21.2
OG0000305	34..35	0.018	803.6	240.4	0.2	0.0032	0.016	2.6	3.9
OG0000306	34..35	0.077	265.2	73.8	0.2	0.0137	0.0685	3.6	5.1
OG0000307	34..35	0.024	288.6	80.4	0.2	0.0043	0.0214	1.2	1.7
OG0000310	34..35	0.034	127.1	37.9	0.2	0.0058	0.0291	0.7	1.1
OG0000311	34..35	0.085	2066.7	552.3	0.2	0.0155	0.0773	31.9	42.7
OG0000312	34..35	0.016	218.6	54.4	0.2	0.003	0.0149	0.7	0.8
OG0000313	34..35	0.078	477.8	134.2	0.2	0.0139	0.0694	6.6	9.3
OG0000314	34..35	0.105	1100.5	306.5	0.2	0.0186	0.0932	20.5	28.6
OG0000315	34..35	0.037	706.6	199.4	0.2	0.0066	0.033	4.7	6.6
OG0000316	34..35	0.075	1059.6	302.4	0.2	0.0133	0.0663	14	20
OG0000317	34..35	0.067	567.7	161.3	0.2	0.0118	0.0588	6.7	9.5
OG0000318	34..35	0.1	1302.7	371.3	0.2	0.0177	0.0887	23.1	32.9
OG0000319	34..35	0.084	1393.9	388.1	0.2	0.015	0.0748	20.8	29
OG0000320	34..35	0.054	998	283	0.2	0.0096	0.0478	9.5	13.5
OG0000321	34..35	0.032	1250.5	357.5	0.2	0.0057	0.0286	7.2	10.2
OG0000322	34..35	0	268.8	70.2	0.2	0	0	0	0
OG0000323	34..35	0.057	1634.7	477.3	0.2	0.01	0.05	16.3	23.8
OG0000324	34..35	0.029	1816.1	538.9	0.2	0.005	0.0252	9.1	13.6
OG0000325	34..35	0.045	938.5	267.5	0.2	0.0079	0.0395	7.4	10.6
OG0000326	34..35	0.048	1078	305	0.2	0.0084	0.0421	9.1	12.8
OG0000327	34..35	0.038	368.9	108.1	0.2	0.0067	0.0333	2.5	3.6
OG0000328	34..35	0.098	349.5	94.5	0.2	0.0176	0.0878	6.1	8.3
OG0000330	34..35	0.057	1954.9	535.1	0.2	0.0102	0.051	19.9	27.3
OG0000331	34..35	0.014	667.2	193.8	0.2	0.0024	0.012	1.6	2.3
OG0000332	34..35	0.017	884	262	0.2	0.0029	0.0145	2.6	3.8
OG0000333	34..35	0.034	977.3	276.7	0.2	0.0061	0.0305	6	8.4
OG0000335	34..35	0.035	1077.2	308.8	0.2	0.0062	0.0312	6.7	9.6
OG0000336	34..35	0.018	796.5	232.5	0.2	0.0032	0.0161	2.6	3.7
OG0000337	34..35	0.062	834.3	224.7	0.2	0.0111	0.0556	9.3	12.5
OG0000338	34..35	0.043	976.1	271.9	0.2	0.0076	0.038	7.4	10.3
OG0000339	34..35	0.073	772.9	208.1	0.2	0.0132	0.0659	10.2	13.7
OG0000340	34..35	0.078	1058.3	294.7	0.2	0.0139	0.0696	14.7	20.5
OG0000342	34..35	0.117	1282.4	373.6	0.2	0.0204	0.1021	26.2	38.1
OG0000343	34..35	0.097	245.8	63.2	0.2	0.0178	0.089	4.4	5.6
OG0000344	34..35	0.064	715.7	196.3	0.2	0.0115	0.0574	8.2	11.3
OG0000345	34..35	0.018	1187.6	342.4	0.2	0.0032	0.0159	3.8	5.4
OG0000346	34..35	0.07	838.4	244.6	0.2	0.0123	0.0614	10.3	15
OG0000347	34..35	0.096	456.9	131.1	0.2	0.0168	0.0842	7.7	11
OG0000348	34..35	0.115	391.7	118.3	0.2	0.0199	0.0996	7.8	11.8
OG0000349	34..35	0.088	377.5	96.5	0.2	0.0162	0.0808	6.1	7.8
OG0000352	34..35	0.074	1463.7	414.3	0.2	0.0131	0.0654	19.1	27.1
OG0000353	34..35	0.045	608.1	162.9	0.2	0.0081	0.0403	4.9	6.6
OG0000354	34..35	0.05	161.2	45.8	0.2	0.0088	0.044	1.4	2
OG0000355	34..35	0.023	858.8	254.2	0.2	0.0041	0.0203	3.5	5.2
OG0000356	34..35	0.014	1482.8	425.2	0.2	0.0024	0.0121	3.6	5.1
OG0000357	34..35	0.028	1004.6	285.4	0.2	0.005	0.0249	5	7.1
OG0000358	34..35	0.102	722.4	204.6	0.2	0.018	0.09	13	18.4
OG0000359	34..35	0.019	1906	536	0.2	0.0034	0.0171	6.5	9.2
OG0000360	34..35	0.081	1091.8	306.2	0.2	0.0144	0.0718	15.7	22
OG0000361	34..35	0.04	1617.9	458.1	0.2	0.007	0.035	11.3	16
OG0000362	34..35	0.089	540.7	152.3	0.2	0.0158	0.0792	8.6	12.1
OG0000363	34..35	0.039	268.4	76.6	0.2	0.0069	0.0343	1.8	2.6
OG0000364	34..35	0.091	1777.2	499.8	0.2	0.0161	0.0806	28.6	40.3
OG0000365	34..35	0.066	986.8	276.2	0.2	0.0117	0.0586	11.6	16.2
OG0000366	34..35	0.075	206.1	48.9	0.2	0.0142	0.0711	2.9	3.5
OG0000368	34..35	0	1407.7	422.3	0.2	0	0	0	0
OG0000370	34..35	0.057	371.2	102.8	0.2	0.0101	0.0507	3.8	5.2
OG0000371	34..35	0.092	653.8	180.2	0.2	0.0165	0.0825	10.8	14.9
OG0000372	34..35	0.025	194.1	57.9	0.2	0.0043	0.0216	0.8	1.3
OG0000373	34..35	0.075	241.7	64.3	0.2	0.0135	0.0677	3.3	4.4
OG0000374	34..35	0.04	742.8	220.2	0.2	0.007	0.0351	5.2	7.7
OG0000375	34..35	0.124	407.8	117.2	0.2	0.0219	0.1093	8.9	12.8
OG0000376	34..35	0.039	576.1	158.9	0.2	0.007	0.0351	4	5.6
OG0000377	34..35	0.087	346.9	94.1	0.2	0.0157	0.0785	5.4	7.4
OG0000378	34..35	0.021	170.3	51.7	0.2	0.0037	0.0183	0.6	0.9
OG0000380	34..35	0.099	571.6	163.4	0.2	0.0174	0.087	9.9	14.2
OG0000381	34..35	0.09	1003.1	289.9	0.2	0.0158	0.0791	15.9	22.9
OG0000382	34..35	0.043	773.2	222.8	0.2	0.0076	0.0378	5.8	8.4
OG0000383	34..35	0.032	757.1	214.9	0.2	0.0057	0.0283	4.3	6.1
OG0000385	34..35	0.061	619.6	172.4	0.2	0.011	0.0548	6.8	9.4
OG0000386	34..35	0.074	872.2	243.8	0.2	0.0131	0.0655	11.4	16
OG0000388	34..35	0.04	419.1	114.9	0.2	0.0071	0.0357	3	4.1
OG0000389	34..35	0.067	654.8	197.2	0.2	0.0116	0.0578	7.6	11.4
OG0000390	34..35	0.038	1626.8	485.2	0.2	0.0067	0.0334	10.9	16.2
OG0000391	34..35	0.097	440.5	120.5	0.2	0.0175	0.0873	7.7	10.5
OG0000392	34..35	0	1247.9	381.1	0.2	0	0	0	0
OG0000393	34..35	0.017	223.5	67.5	0.2	0.0029	0.0145	0.6	1
OG0000394	34..35	0.035	899	274	0.2	0.006	0.0302	5.4	8.3
OG0000395	34..35	0.099	564.5	158.5	0.2	0.0177	0.0883	10	14
OG0000396	34..35	0.035	726.5	206.5	0.2	0.0062	0.0312	4.5	6.4
OG0000397	34..35	0.09	907.3	268.7	0.2	0.0157	0.0783	14.2	21
OG0000399	34..35	0.028	764.5	231.5	0.2	0.0048	0.0239	3.7	5.5
OG0000400	34..35	0.046	165.6	47.4	0.2	0.008	0.0402	1.3	1.9
OG0000401	34..35	0.077	1178.2	333.8	0.2	0.0136	0.0682	16.1	22.8
OG0000402	34..35	0.048	432.2	110.8	0.2	0.0087	0.0437	3.8	4.8
OG0000403	34..35	0.058	590.1	168.9	0.2	0.0102	0.0512	6	8.6
OG0000404	34..35	0.138	390.2	110.8	0.2	0.0244	0.1219	9.5	13.5
OG0000405	34..35	0.139	303	87	0.2	0.0246	0.1228	7.4	10.7
OG0000406	34..35	0.119	311.4	84.6	0.2	0.0213	0.1065	6.6	9
OG0000407	34..35	0.031	1051.3	307.7	0.2	0.0054	0.0272	5.7	8.4
OG0000408	34..35	0.055	967.8	283.2	0.2	0.0097	0.0483	9.4	13.7
OG0000409	34..35	0.141	192.1	47.9	0.2	0.0262	0.1309	5	6.3
OG0000411	34..35	0.039	563.5	159.5	0.2	0.007	0.0349	3.9	5.6
OG0000412	34..35	0.032	652.4	166.6	0.2	0.006	0.0298	3.9	5
OG0000413	34..35	0.049	477.3	137.7	0.2	0.0086	0.0428	4.1	5.9
OG0000414	34..35	0.09	1156.1	328.9	0.2	0.016	0.0798	18.5	26.3
OG0000415	34..35	0.067	2062.3	589.7	0.2	0.0118	0.0592	24.4	34.9
OG0000416	34..35	0.071	776.4	225.6	0.2	0.0124	0.0621	9.6	14
OG0000417	34..35	0.077	287.5	87.5	0.2	0.0132	0.0661	3.8	5.8
OG0000418	34..35	0.033	999.4	281.6	0.2	0.0058	0.0291	5.8	8.2
OG0000419	34..35	0.01	1269.1	371.9	0.2	0.0018	0.0091	2.3	3.4
OG0000421	34..35	0.044	1053.9	305.1	0.2	0.0077	0.0385	8.1	11.7
OG0000422	34..35	0.029	337.3	103.7	0.2	0.005	0.0252	1.7	2.6
OG0000423	34..35	0.091	638.7	168.3	0.2	0.0165	0.0825	10.5	13.9
OG0000424	34..35	0.044	1154.8	354.2	0.2	0.0075	0.0375	8.7	13.3
OG0000425	34..35	0.15	1220.8	336.2	0.2	0.0268	0.1342	32.8	45.1
OG0000426	34..35	0.038	468.8	137.2	0.2	0.0067	0.0337	3.2	4.6
OG0000427	34..35	0.092	1487.4	387.6	0.2	0.0167	0.0837	24.9	32.5
OG0000428	34..35	0.017	701.4	195.6	0.2	0.0029	0.0147	2.1	2.9
OG0000429	34..35	0.078	722.6	210.4	0.2	0.0136	0.0681	9.8	14.3
OG0000430	34..35	0	320.6	84.4	0.2	0	0	0	0
OG0000431	34..35	0.038	1889.9	519.1	0.2	0.0068	0.0339	12.8	17.6
OG0000432	34..35	0.091	800.8	219.2	0.2	0.0163	0.0817	13.1	17.9
OG0000434	34..35	0.059	1212.7	350.3	0.2	0.0104	0.0521	12.6	18.3
OG0000435	34..35	0.121	560.5	150.5	0.2	0.0218	0.1092	12.2	16.4
OG0000436	34..35	0.027	316.7	85.3	0.2	0.0048	0.0242	1.5	2.1
OG0000437	34..35	0.016	1068.9	311.1	0.2	0.0028	0.0138	2.9	4.3
OG0000438	34..35	0.082	679.8	181.2	0.2	0.0148	0.0741	10.1	13.4
OG0000439	34..35	0.03	1187.8	351.2	0.2	0.0053	0.0263	6.3	9.2
OG0000442	34..35	0	180.3	53.7	0.2	0	0	0	0
OG0000443	34..35	0.067	622.8	172.2	0.2	0.0119	0.0596	7.4	10.3
OG0000444	34..35	0.031	1453.2	424.8	0.2	0.0054	0.0268	7.8	11.4
OG0000445	34..35	0.067	680.9	201.1	0.2	0.0118	0.0588	8	11.8
OG0000447	34..35	0.037	462.8	128.2	0.2	0.0066	0.0328	3	4.2
OG0000448	34..35	0.071	1754.6	501.4	0.2	0.0126	0.0629	22.1	31.6
OG0000449	34..35	0.067	1125.7	305.3	0.2	0.012	0.0602	13.5	18.4
OG0000450	34..35	0.057	584.5	159.5	0.2	0.0102	0.0509	5.9	8.1
OG0000451	34..35	0.042	1271.3	354.7	0.2	0.0076	0.0378	9.6	13.4
OG0000452	34..35	0.033	1117.2	337.8	0.2	0.0058	0.0289	6.5	9.8
OG0000453	34..35	0.106	684.6	194.4	0.2	0.0188	0.0938	12.8	18.2
OG0000454	34..35	0	466.3	127.7	0.2	0	0	0	0
OG0000455	34..35	0.095	330.7	92.3	0.2	0.0169	0.0846	5.6	7.8
OG0000456	34..35	0.084	676.7	178.3	0.2	0.0152	0.0762	10.3	13.6
OG0000457	34..35	0.031	344.2	99.8	0.2	0.0055	0.0274	1.9	2.7
OG0000458	34..35	0.02	170.5	51.5	0.2	0.0035	0.0173	0.6	0.9
OG0000459	34..35	0	125.3	33.7	0.2	0	0	0	0
OG0000460	34..35	0.072	955.6	280.4	0.2	0.0126	0.0629	12	17.6
OG0000462	34..35	0	332.6	87.4	0.2	0	0	0	0
OG0000463	34..35	0.076	182.2	48.8	0.2	0.0138	0.069	2.5	3.4
OG0000464	34..35	0.08	756.5	227.5	0.2	0.0138	0.0691	10.5	15.7
OG0000465	34..35	0.119	566.6	165.4	0.2	0.0208	0.1041	11.8	17.2
OG0000466	34..35	0.027	739	221	0.2	0.0047	0.0237	3.5	5.2
OG0000467	34..35	0.142	591.5	167.5	0.2	0.0251	0.1254	14.8	21
OG0000468	34..35	0.091	577.5	163.5	0.2	0.0161	0.0807	9.3	13.2
OG0000469	34..35	0.072	160.8	46.2	0.2	0.0126	0.0632	2	2.9
OG0000470	34..35	0.047	873.8	263.2	0.2	0.0082	0.0408	7.1	10.7
OG0000471	34..35	0.025	430.8	124.2	0.2	0.0044	0.0222	1.9	2.8
OG0000472	34..35	0.026	1249.5	382.5	0.2	0.0045	0.0225	5.6	8.6
OG0000473	34..35	0.043	181.1	49.9	0.2	0.0077	0.0386	1.4	1.9
OG0000474	34..35	0.026	704.6	210.4	0.2	0.0045	0.0227	3.2	4.8
OG0000475	34..35	0.022	906.7	278.3	0.2	0.0037	0.0187	3.4	5.2
OG0000476	34..35	0.111	439	131	0.2	0.0192	0.0961	8.4	12.6
OG0000477	34..35	0.085	398.9	114.1	0.2	0.0149	0.0746	5.9	8.5
OG0000478	34..35	0.066	816.1	242.9	0.2	0.0115	0.0577	9.4	14
OG0000479	34..35	0.093	512.1	147.9	0.2	0.0163	0.0817	8.4	12.1
OG0000480	34..35	0.1	526.1	145.9	0.2	0.0178	0.0892	9.4	13
OG0000481	34..35	0.173	357.8	107.2	0.2	0.0301	0.1503	10.8	16.1
OG0000482	34..35	0	197.6	63.4	0.2	0	0	0	0
OG0000483	34..35	0.032	359.3	108.7	0.2	0.0056	0.0279	2	3
OG0000484	34..35	0.049	1614.7	482.3	0.2	0.0086	0.0429	13.9	20.7
OG0000485	34..35	0.042	684.2	203.8	0.2	0.0072	0.0361	4.9	7.4
OG0000487	34..35	0.013	418.3	124.7	0.2	0.0022	0.0112	0.9	1.4
OG0000488	34..35	0.077	323.6	99.4	0.2	0.0132	0.066	4.3	6.6
OG0000489	34..35	0.071	520.5	142.5	0.2	0.0127	0.0634	6.6	9
OG0000491	34..35	0.069	284.5	81.5	0.2	0.0122	0.0608	3.5	5
OG0000492	34..35	0.042	3122.5	897.5	0.2	0.0075	0.0373	23.3	33.5
OG0000493	34..35	0.021	3234.9	959.1	0.2	0.0036	0.0182	11.7	17.4
OG0000494	34..35	0.103	600.2	176.8	0.2	0.0181	0.0903	10.8	16
OG0000495	34..35	0.103	1052.4	282.6	0.2	0.0186	0.0928	19.5	26.2
OG0000496	34..35	0.172	259.1	67.9	0.2	0.0314	0.1568	8.1	10.6
OG0000497	34..35	0.025	205.6	52.4	0.2	0.0046	0.0232	1	1.2
OG0000499	34..35	0.104	238.3	67.7	0.2	0.0183	0.0916	4.4	6.2
OG0000500	34..35	0.077	1391.8	396.2	0.2	0.0135	0.0677	18.8	26.8
OG0000501	34..35	0.137	410.1	114.9	0.2	0.0243	0.1214	10	13.9
OG0000502	34..35	0.014	386.8	108.2	0.2	0.0025	0.0127	1	1.4
OG0000503	34..35	0.06	293.4	81.6	0.2	0.0107	0.0536	3.1	4.4
OG0000504	34..35	0.055	341.6	99.4	0.2	0.0097	0.0484	3.3	4.8
OG0000505	34..35	0.053	944	280	0.2	0.0092	0.0462	8.7	12.9
OG0000506	34..35	0.038	895.1	262.9	0.2	0.0067	0.0336	6	8.8
OG0000507	34..35	0	310.8	88.2	0.2	0	0	0	0
OG0000508	34..35	0.108	985.7	277.3	0.2	0.0193	0.0963	19	26.7
OG0000509	34..35	0.154	1018	293	0.2	0.0271	0.1354	27.6	39.7
OG0000510	34..35	0.061	1123	335	0.2	0.0107	0.0533	12	17.9
OG0000511	34..35	0.081	618.9	173.1	0.2	0.0144	0.0719	8.9	12.4
OG0000512	34..35	0.03	234.8	65.2	0.2	0.0053	0.0264	1.2	1.7
OG0000513	34..35	0	234.2	65.8	0.2	0	0	0	0
OG0000514	34..35	0.024	1304.9	393.1	0.2	0.0041	0.0204	5.3	8
OG0000515	34..35	0.063	522	153	0.2	0.0111	0.0553	5.8	8.5
OG0000516	34..35	0.073	472.7	130.3	0.2	0.013	0.0652	6.2	8.5
OG0000363	28..25	0.819	268.4	76.6	0.1993	0.1442	0.7234	38.7	55.4
OG0000363	28..29	0.812	268.4	76.6	0.1993	0.143	0.7174	38.4	55
OG0000363	29..30	0.606	268.4	76.6	0.1993	0.1067	0.5352	28.6	41
OG0000363	30..21	0.561	268.4	76.6	0.1993	0.0989	0.496	26.5	38
OG0000363	30..20	0.699	268.4	76.6	0.1993	0.1231	0.6177	33	47.3
OG0000363	29..31	0.65	268.4	76.6	0.1993	0.1145	0.5744	30.7	44
OG0000363	31..32	0.34	268.4	76.6	0.1993	0.0598	0.3002	16.1	23
OG0000363	32..26	0.853	268.4	76.6	0.1993	0.1502	0.7537	40.3	57.8
OG0000363	32..17	0.445	268.4	76.6	0.1993	0.0784	0.3933	21	30.1
OG0000363	31..33	0.567	268.4	76.6	0.1993	0.0999	0.5012	26.8	38.4
OG0000363	33..19	0.274	268.4	76.6	0.1993	0.0483	0.2422	13	18.6
OG0000363	33..34	0.039	268.4	76.6	0.1993	0.0068	0.0343	1.8	2.6
OG0000363	34..42	0.237	268.4	76.6	0.1993	0.0417	0.2092	11.2	16
OG0000363	42..43	0.393	268.4	76.6	0.1993	0.0693	0.3475	18.6	26.6
OG0000363	43..13	0	268.4	76.6	0.1993	0	0	0	0
OG0000363	43..1	0	268.4	76.6	0.1993	0	0	0	0
OG0000363	42..44	0.028	268.4	76.6	0.1993	0.005	0.0249	1.3	1.9
OG0000363	44..45	0.088	268.4	76.6	0.1993	0.0155	0.0779	4.2	6
OG0000363	45..6	0.014	268.4	76.6	0.1993	0.0025	0.0123	0.7	0.9
OG0000363	45..46	0.014	268.4	76.6	0.1993	0.0025	0.0123	0.7	0.9
OG0000363	46..4	0	268.4	76.6	0.1993	0	0	0	0
OG0000363	46..5	0.009	268.4	76.6	0.1993	0.0016	0.0082	0.4	0.6
OG0000363	44..47	0.043	268.4	76.6	0.1993	0.0075	0.0376	2	2.9
OG0000363	47..48	0.039	268.4	76.6	0.1993	0.0069	0.0349	1.9	2.7
OG0000363	48..14	0	268.4	76.6	0.1993	0	0	0	0
OG0000363	48..15	0.009	268.4	76.6	0.1993	0.0016	0.0082	0.4	0.6
OG0000363	47..49	0	268.4	76.6	0.1993	0	0	0	0
OG0000363	49..50	0.087	268.4	76.6	0.1993	0.0152	0.0765	4.1	5.9
OG0000363	50..11	0.028	268.4	76.6	0.1993	0.005	0.025	1.3	1.9
OG0000363	50..51	0.009	268.4	76.6	0.1993	0.0016	0.0083	0.4	0.6
OG0000363	51..18	0	268.4	76.6	0.1993	0	0	0	0
OG0000363	51..7	0	268.4	76.6	0.1993	0	0	0	0
OG0000363	49..52	0.125	268.4	76.6	0.1993	0.022	0.1102	5.9	8.4
OG0000363	52..16	0	268.4	76.6	0.1993	0	0	0	0
OG0000363	52..53	0.019	268.4	76.6	0.1993	0.0033	0.0165	0.9	1.3
OG0000363	53..23	0	268.4	76.6	0.1993	0	0	0	0
OG0000363	53..22	0	268.4	76.6	0.1993	0	0	0	0
OG0000132	35..3	1.004	484.5	133.5	0.1981	0.1785	0.9011	86.5	120.3
OG0000119	36..24	0.194	486.6	137.4	0.196	0.034	0.1736	16.6	23.9
OG0000078	36..24	0.112	798.2	209.8	0.1956	0.0202	0.1031	16.1	21.6
OG0000474	36..24	0.11	704.6	210.4	0.1955	0.0188	0.0963	13.3	20.3
OG0000133	37..27	0.147	758.5	204.5	0.1954	0.0261	0.1335	19.8	27.3
OG0000129	36..24	0.06	575.7	156.3	0.1947	0.0105	0.0542	6.1	8.5
OG0000364	35..3	1.188	1777.2	499.8	0.1941	0.2072	1.0678	368.3	533.6
OG0000282	35..36	0.268	270.7	74.3	0.1939	0.0471	0.2428	12.7	18
OG0000282	36..37	0	270.7	74.3	0.1939	0	0	0	0
OG0000282	37..38	0.058	270.7	74.3	0.1939	0.0102	0.0528	2.8	3.9
OG0000282	38..39	0.052	270.7	74.3	0.1939	0.0091	0.0467	2.5	3.5
OG0000282	39..10	0	270.7	74.3	0.1939	0	0	0	0
OG0000282	39..8	0	270.7	74.3	0.1939	0	0	0	0
OG0000282	38..40	0.098	270.7	74.3	0.1939	0.0173	0.0889	4.7	6.6
OG0000282	40..2	0.009	270.7	74.3	0.1939	0.0015	0.0079	0.4	0.6
OG0000282	40..41	0	270.7	74.3	0.1939	0	0	0	0
OG0000282	41..12	0	270.7	74.3	0.1939	0	0	0	0
OG0000282	41..9	0	270.7	74.3	0.1939	0	0	0	0
OG0000348	35..3	1.259	391.7	118.3	0.1927	0.2128	1.1046	83.4	130.7
OG0000114	35..36	0.14	1054.7	298.3	0.1926	0.0242	0.1258	25.6	37.5
OG0000114	36..37	0.028	1054.7	298.3	0.1926	0.0049	0.0256	5.2	7.6
OG0000114	37..38	0.034	1054.7	298.3	0.1926	0.0059	0.0304	6.2	9.1
OG0000114	38..39	0.106	1054.7	298.3	0.1926	0.0184	0.0955	19.4	28.5
OG0000114	39..10	0.005	1054.7	298.3	0.1926	0.0009	0.0046	0.9	1.4
OG0000114	39..8	0.004	1054.7	298.3	0.1926	0.0007	0.0036	0.7	1.1
OG0000114	38..40	0.121	1054.7	298.3	0.1926	0.0209	0.1086	22.1	32.4
OG0000114	40..2	0.018	1054.7	298.3	0.1926	0.0032	0.0164	3.3	4.9
OG0000114	40..41	0.007	1054.7	298.3	0.1926	0.0012	0.0065	1.3	1.9
OG0000114	41..12	0.008	1054.7	298.3	0.1926	0.0014	0.0074	1.5	2.2
OG0000114	41..9	0.013	1054.7	298.3	0.1926	0.0023	0.0119	2.4	3.5
OG0000271	28..25	0.504	401.8	123.2	0.1926	0.0847	0.4396	34	54.2
OG0000271	28..29	0.488	401.8	123.2	0.1926	0.082	0.4258	33	52.5
OG0000271	29..30	0.697	401.8	123.2	0.1926	0.1172	0.6084	47.1	75
OG0000271	30..21	0.475	401.8	123.2	0.1926	0.0799	0.4146	32.1	51.1
OG0000271	30..20	0.856	401.8	123.2	0.1926	0.1438	0.7465	57.8	92
OG0000271	29..31	0.424	401.8	123.2	0.1926	0.0712	0.3696	28.6	45.5
OG0000271	31..32	0.131	401.8	123.2	0.1926	0.0221	0.1146	8.9	14.1
OG0000271	32..26	0.6	401.8	123.2	0.1926	0.1009	0.5236	40.5	64.5
OG0000271	32..17	0.632	401.8	123.2	0.1926	0.1062	0.5513	42.7	67.9
OG0000271	31..33	0.274	401.8	123.2	0.1926	0.046	0.2387	18.5	29.4
OG0000271	33..19	0.286	401.8	123.2	0.1926	0.0481	0.2495	19.3	30.7
OG0000271	33..34	0.041	401.8	123.2	0.1926	0.0068	0.0355	2.8	4.4
OG0000271	34..42	0.145	401.8	123.2	0.1926	0.0244	0.1267	9.8	15.6
OG0000271	42..43	0.257	401.8	123.2	0.1926	0.0432	0.2242	17.4	27.6
OG0000271	43..13	0.006	401.8	123.2	0.1926	0.001	0.0053	0.4	0.7
OG0000271	43..1	0	401.8	123.2	0.1926	0	0	0	0
OG0000271	42..44	0.107	401.8	123.2	0.1926	0.0179	0.093	7.2	11.5
OG0000271	44..45	0.139	401.8	123.2	0.1926	0.0234	0.1215	9.4	15
OG0000271	45..6	0.046	401.8	123.2	0.1926	0.0077	0.0402	3.1	5
OG0000271	45..46	0.01	401.8	123.2	0.1926	0.0017	0.0086	0.7	1.1
OG0000271	46..4	0.012	401.8	123.2	0.1926	0.0021	0.0107	0.8	1.3
OG0000271	46..5	0	401.8	123.2	0.1926	0	0	0	0
OG0000271	44..47	0.082	401.8	123.2	0.1926	0.0138	0.0718	5.6	8.8
OG0000271	47..48	0.053	401.8	123.2	0.1926	0.0089	0.0462	3.6	5.7
OG0000271	48..14	0.006	401.8	123.2	0.1926	0.001	0.0053	0.4	0.7
OG0000271	48..15	0	401.8	123.2	0.1926	0	0	0	0
OG0000271	47..49	0.015	401.8	123.2	0.1926	0.0025	0.0131	1	1.6
OG0000271	49..50	0.029	401.8	123.2	0.1926	0.0049	0.0253	2	3.1
OG0000271	50..11	0.031	401.8	123.2	0.1926	0.0052	0.0271	2.1	3.3
OG0000271	50..51	0.006	401.8	123.2	0.1926	0.001	0.0054	0.4	0.7
OG0000271	51..18	0	401.8	123.2	0.1926	0	0	0	0
OG0000271	51..7	0.006	401.8	123.2	0.1926	0.001	0.0054	0.4	0.7
OG0000271	49..52	0.101	401.8	123.2	0.1926	0.0169	0.0877	6.8	10.8
OG0000271	52..16	0.031	401.8	123.2	0.1926	0.0052	0.0273	2.1	3.4
OG0000271	52..53	0.006	401.8	123.2	0.1926	0.001	0.0054	0.4	0.7
OG0000271	53..23	0	401.8	123.2	0.1926	0	0	0	0
OG0000271	53..22	0	401.8	123.2	0.1926	0	0	0	0
OG0000254	36..24	0.07	1511.9	435.1	0.1923	0.012	0.0623	18.1	27.1
OG0000276	37..27	0.079	480.5	137.5	0.1919	0.0137	0.0712	6.6	9.8
OG0000494	35..36	0.218	600.2	176.8	0.1916	0.0371	0.1937	22.3	34.2
OG0000494	36..37	0	600.2	176.8	0.1916	0	0	0	0
OG0000494	37..38	0.066	600.2	176.8	0.1916	0.0112	0.0586	6.7	10.4
OG0000494	38..39	0.145	600.2	176.8	0.1916	0.0247	0.1287	14.8	22.8
OG0000494	39..10	0.02	600.2	176.8	0.1916	0.0033	0.0174	2	3.1
OG0000494	39..8	0.017	600.2	176.8	0.1916	0.0029	0.0153	1.8	2.7
OG0000494	38..40	0.095	600.2	176.8	0.1916	0.0161	0.0841	9.7	14.9
OG0000494	40..2	0.008	600.2	176.8	0.1916	0.0014	0.0074	0.9	1.3
OG0000494	40..41	0.008	600.2	176.8	0.1916	0.0014	0.0074	0.9	1.3
OG0000494	41..12	0.004	600.2	176.8	0.1916	0.0006	0.0034	0.4	0.6
OG0000494	41..9	0.009	600.2	176.8	0.1916	0.0014	0.0076	0.9	1.3
OG0000205	35..36	0.219	491.8	138.2	0.1908	0.0378	0.198	18.6	27.4
OG0000205	36..37	0.008	491.8	138.2	0.1908	0.0014	0.0076	0.7	1
OG0000205	37..38	0.049	491.8	138.2	0.1908	0.0085	0.0446	4.2	6.2
OG0000205	38..39	0.128	491.8	138.2	0.1908	0.0221	0.116	10.9	16
OG0000205	39..10	0.01	491.8	138.2	0.1908	0.0018	0.0095	0.9	1.3
OG0000205	39..8	0.005	491.8	138.2	0.1908	0.0008	0.0042	0.4	0.6
OG0000205	38..40	0.162	491.8	138.2	0.1908	0.028	0.1465	13.7	20.3
OG0000205	40..2	0	491.8	138.2	0.1908	0	0	0	0
OG0000205	40..41	0.01	491.8	138.2	0.1908	0.0018	0.0092	0.9	1.3
OG0000205	41..12	0.015	491.8	138.2	0.1908	0.0026	0.0138	1.3	1.9
OG0000205	41..9	0.02	491.8	138.2	0.1908	0.0035	0.0184	1.7	2.5
OG0000131	35..36	0.279	625.5	166.5	0.1895	0.049	0.2584	30.6	43
OG0000131	36..37	0	625.5	166.5	0.1895	0	0	0	0
OG0000131	37..38	0.088	625.5	166.5	0.1895	0.0155	0.0817	9.7	13.6
OG0000131	38..39	0.137	625.5	166.5	0.1895	0.0241	0.1272	15.1	21.2
OG0000131	39..10	0.003	625.5	166.5	0.1895	0.0004	0.0024	0.3	0.4
OG0000131	39..8	0.01	625.5	166.5	0.1895	0.0017	0.0088	1	1.5
OG0000131	38..40	0.11	625.5	166.5	0.1895	0.0193	0.1016	12	16.9
OG0000131	40..2	0.015	625.5	166.5	0.1895	0.0026	0.0138	1.6	2.3
OG0000131	40..41	0.009	625.5	166.5	0.1895	0.0016	0.0086	1	1.4
OG0000131	41..12	0.012	625.5	166.5	0.1895	0.0021	0.0113	1.3	1.9
OG0000131	41..9	0.012	625.5	166.5	0.1895	0.0021	0.0111	1.3	1.9
OG0000253	36..24	0.086	596	172	0.1891	0.0147	0.0776	8.7	13.3
OG0000259	37..27	0.098	1137.6	302.4	0.1888	0.0173	0.0914	19.6	27.6
OG0000165	35..36	0.218	293.8	81.2	0.1881	0.0375	0.1995	11	16.2
OG0000165	36..37	0	293.8	81.2	0.1881	0	0	0	0
OG0000165	37..38	0.042	293.8	81.2	0.1881	0.0073	0.0387	2.1	3.1
OG0000165	38..39	0.091	293.8	81.2	0.1881	0.0157	0.0836	4.6	6.8
OG0000165	39..10	0.009	293.8	81.2	0.1881	0.0015	0.0078	0.4	0.6
OG0000165	39..8	0	293.8	81.2	0.1881	0	0	0	0
OG0000165	38..40	0.074	293.8	81.2	0.1881	0.0128	0.0678	3.7	5.5
OG0000165	40..2	0.009	293.8	81.2	0.1881	0.0015	0.0081	0.4	0.7
OG0000165	40..41	0	293.8	81.2	0.1881	0	0	0	0
OG0000165	41..12	0.009	293.8	81.2	0.1881	0.0015	0.0082	0.5	0.7
OG0000165	41..9	0.036	293.8	81.2	0.1881	0.0062	0.033	1.8	2.7
OG0000225	37..27	0.134	367.6	100.4	0.1856	0.023	0.1239	8.5	12.4
OG0000166	35..36	0.26	782.1	228.9	0.1855	0.0435	0.2346	34	53.7
OG0000166	36..37	0.009	782.1	228.9	0.1855	0.0015	0.0082	1.2	1.9
OG0000166	37..38	0.065	782.1	228.9	0.1855	0.0109	0.0588	8.5	13.5
OG0000166	38..39	0.129	782.1	228.9	0.1855	0.0216	0.1167	16.9	26.7
OG0000166	39..10	0.022	782.1	228.9	0.1855	0.0038	0.0203	2.9	4.6
OG0000166	39..8	0.007	782.1	228.9	0.1855	0.0012	0.0064	0.9	1.5
OG0000166	38..40	0.168	782.1	228.9	0.1855	0.028	0.1512	21.9	34.6
OG0000166	40..2	0.008	782.1	228.9	0.1855	0.0014	0.0074	1.1	1.7
OG0000166	40..41	0.005	782.1	228.9	0.1855	0.0008	0.0041	0.6	0.9
OG0000166	41..12	0.006	782.1	228.9	0.1855	0.0011	0.0057	0.8	1.3
OG0000166	41..9	0.029	782.1	228.9	0.1855	0.0048	0.0261	3.8	6
OG0000167	28..25	0.627	1849.2	526.8	0.1855	0.106	0.5712	196	300.9
OG0000167	28..29	0.683	1849.2	526.8	0.1855	0.1154	0.6218	213.3	327.6
OG0000167	29..30	0.518	1849.2	526.8	0.1855	0.0875	0.4715	161.8	248.4
OG0000167	30..21	0.762	1849.2	526.8	0.1855	0.1287	0.6934	237.9	365.3
OG0000167	30..20	0.873	1849.2	526.8	0.1855	0.1474	0.7945	272.6	418.6
OG0000167	29..31	0.69	1849.2	526.8	0.1855	0.1166	0.6286	215.7	331.2
OG0000167	31..32	0.441	1849.2	526.8	0.1855	0.0745	0.4017	137.8	211.6
OG0000167	32..26	0.765	1849.2	526.8	0.1855	0.1292	0.6964	238.9	366.9
OG0000167	32..17	0.764	1849.2	526.8	0.1855	0.1291	0.6959	238.8	366.6
OG0000167	31..33	0.42	1849.2	526.8	0.1855	0.071	0.3828	131.3	201.7
OG0000167	33..19	0.355	1849.2	526.8	0.1855	0.06	0.3235	111	170.4
OG0000167	33..34	0.02	1849.2	526.8	0.1855	0.0033	0.0179	6.2	9.5
OG0000167	34..42	0.19	1849.2	526.8	0.1855	0.0321	0.1729	59.3	91.1
OG0000167	42..43	0.24	1849.2	526.8	0.1855	0.0406	0.2189	75.1	115.3
OG0000167	43..13	0.001	1849.2	526.8	0.1855	0.0002	0.0012	0.4	0.6
OG0000167	43..1	0.001	1849.2	526.8	0.1855	0.0002	0.0012	0.4	0.6
OG0000167	42..44	0.082	1849.2	526.8	0.1855	0.0138	0.0745	25.5	39.2
OG0000167	44..45	0.075	1849.2	526.8	0.1855	0.0126	0.0681	23.4	35.9
OG0000167	45..6	0.013	1849.2	526.8	0.1855	0.0022	0.0117	4	6.1
OG0000167	45..46	0.007	1849.2	526.8	0.1855	0.0013	0.0068	2.3	3.6
OG0000167	46..4	0.001	1849.2	526.8	0.1855	0.0002	0.0012	0.4	0.6
OG0000167	46..5	0.004	1849.2	526.8	0.1855	0.0007	0.0036	1.3	1.9
OG0000167	44..47	0.034	1849.2	526.8	0.1855	0.0057	0.031	10.6	16.3
OG0000167	47..48	0.05	1849.2	526.8	0.1855	0.0085	0.0459	15.7	24.2
OG0000167	48..14	0	1849.2	526.8	0.1855	0	0	0	0
OG0000167	48..15	0.001	1849.2	526.8	0.1855	0.0002	0.0012	0.4	0.6
OG0000167	47..49	0.008	1849.2	526.8	0.1855	0.0014	0.0074	2.5	3.9
OG0000167	49..50	0.046	1849.2	526.8	0.1855	0.0078	0.0422	14.5	22.2
OG0000167	50..11	0.016	1849.2	526.8	0.1855	0.0028	0.0149	5.1	7.8
OG0000167	50..51	0.013	1849.2	526.8	0.1855	0.0022	0.0121	4.1	6.4
OG0000167	51..18	0.004	1849.2	526.8	0.1855	0.0007	0.0037	1.3	1.9
OG0000167	51..7	0.009	1849.2	526.8	0.1855	0.0016	0.0085	2.9	4.5
OG0000167	49..52	0.075	1849.2	526.8	0.1855	0.0127	0.0684	23.5	36
OG0000167	52..16	0.031	1849.2	526.8	0.1855	0.0052	0.0283	9.7	14.9
OG0000167	52..53	0.014	1849.2	526.8	0.1855	0.0024	0.0129	4.4	6.8
OG0000167	53..23	0.001	1849.2	526.8	0.1855	0.0002	0.0012	0.4	0.6
OG0000167	53..22	0	1849.2	526.8	0.1855	0	0	0	0
OG0000199	37..27	0.118	1985.4	558.6	0.1853	0.02	0.1079	39.7	60.3
OG0000258	36..24	0.15	845.6	228.4	0.1852	0.0258	0.1395	21.8	31.9
OG0000218	36..24	0.105	1120.4	322.6	0.1851	0.0177	0.0957	19.9	30.9
OG0000060	35..3	1.165	944.8	267.2	0.1847	0.1968	1.0659	186	284.8
OG0000144	35..3	1.373	1334.2	363.8	0.1843	0.2349	1.2742	313.4	463.5
OG0000423	36..24	0.095	638.7	168.3	0.1838	0.0164	0.0894	10.5	15
OG0000278	37..27	0.132	272.1	81.9	0.1834	0.0217	0.1184	5.9	9.7
OG0000500	36..24	0.083	1391.8	396.2	0.1834	0.0139	0.0755	19.3	29.9
OG0000494	35..3	1.013	600.2	176.8	0.1832	0.1677	0.9154	100.7	161.8
OG0000380	35..3	1.123	571.6	163.4	0.1831	0.1879	1.0262	107.4	167.7
OG0000380	36..24	0.144	571.6	163.4	0.1831	0.024	0.1312	13.7	21.4
OG0000224	36..24	0.1	788.9	225.1	0.183	0.0168	0.0919	13.3	20.7
OG0000434	36..24	0.106	1212.7	350.3	0.1824	0.0176	0.0963	21.3	33.7
OG0000282	35..3	0.744	270.7	74.3	0.1823	0.1261	0.6916	34.1	51.4
OG0000186	28..25	0.573	881.4	246.6	0.1822	0.0964	0.529	84.9	130.4
OG0000186	28..29	0.587	881.4	246.6	0.1822	0.0988	0.5424	87.1	133.7
OG0000186	29..30	0.561	881.4	246.6	0.1822	0.0945	0.5185	83.3	127.9
OG0000186	30..21	0.559	881.4	246.6	0.1822	0.094	0.5159	82.8	127.2
OG0000186	30..20	0.94	881.4	246.6	0.1822	0.1582	0.8686	139.5	214.1
OG0000186	29..31	0.546	881.4	246.6	0.1822	0.0919	0.5045	81	124.4
OG0000186	31..32	0.462	881.4	246.6	0.1822	0.0777	0.4263	68.4	105.1
OG0000186	32..26	0.766	881.4	246.6	0.1822	0.1289	0.7079	113.7	174.5
OG0000186	32..17	0.745	881.4	246.6	0.1822	0.1253	0.6881	110.5	169.6
OG0000186	31..33	0.435	881.4	246.6	0.1822	0.0731	0.4014	64.5	99
OG0000186	33..19	0.346	881.4	246.6	0.1822	0.0583	0.3199	51.4	78.9
OG0000186	33..34	0.057	881.4	246.6	0.1822	0.0097	0.053	8.5	13.1
OG0000186	34..42	0.181	881.4	246.6	0.1822	0.0305	0.1672	26.9	41.2
OG0000186	42..43	0.296	881.4	246.6	0.1822	0.0498	0.2736	43.9	67.5
OG0000186	43..13	0	881.4	246.6	0.1822	0	0	0	0
OG0000186	43..1	0	881.4	246.6	0.1822	0	0	0	0
OG0000186	42..44	0.097	881.4	246.6	0.1822	0.0163	0.0892	14.3	22
OG0000186	44..45	0.089	881.4	246.6	0.1822	0.0149	0.0817	13.1	20.2
OG0000186	45..6	0.025	881.4	246.6	0.1822	0.0042	0.0232	3.7	5.7
OG0000186	45..46	0.017	881.4	246.6	0.1822	0.0029	0.0159	2.6	3.9
OG0000186	46..4	0.003	881.4	246.6	0.1822	0.0005	0.0026	0.4	0.6
OG0000186	46..5	0	881.4	246.6	0.1822	0	0	0	0
OG0000186	44..47	0.024	881.4	246.6	0.1822	0.0041	0.0223	3.6	5.5
OG0000186	47..48	0.056	881.4	246.6	0.1822	0.0094	0.0514	8.3	12.7
OG0000186	48..14	0.006	881.4	246.6	0.1822	0.001	0.0052	0.8	1.3
OG0000186	48..15	0.003	881.4	246.6	0.1822	0.0005	0.0025	0.4	0.6
OG0000186	47..49	0.004	881.4	246.6	0.1822	0.0007	0.0036	0.6	0.9
OG0000186	49..50	0.039	881.4	246.6	0.1822	0.0066	0.036	5.8	8.9
OG0000186	50..11	0.017	881.4	246.6	0.1822	0.0028	0.0155	2.5	3.8
OG0000186	50..51	0.008	881.4	246.6	0.1822	0.0014	0.0077	1.2	1.9
OG0000186	51..18	0.008	881.4	246.6	0.1822	0.0014	0.0077	1.2	1.9
OG0000186	51..7	0.003	881.4	246.6	0.1822	0.0005	0.0026	0.4	0.6
OG0000186	49..52	0.098	881.4	246.6	0.1822	0.0164	0.0903	14.5	22.3
OG0000186	52..16	0.036	881.4	246.6	0.1822	0.0061	0.0334	5.4	8.2
OG0000186	52..53	0.022	881.4	246.6	0.1822	0.0036	0.0199	3.2	4.9
OG0000186	53..23	0	881.4	246.6	0.1822	0	0	0	0
OG0000186	53..22	0	881.4	246.6	0.1822	0	0	0	0
OG0000432	28..25	0.742	800.8	219.2	0.1821	0.1259	0.6913	100.8	151.5
OG0000432	28..29	0.793	800.8	219.2	0.1821	0.1345	0.7385	107.7	161.9
OG0000432	29..30	0.634	800.8	219.2	0.1821	0.1076	0.5907	86.2	129.5
OG0000432	30..21	0.644	800.8	219.2	0.1821	0.1093	0.6	87.5	131.5
OG0000432	30..20	0.564	800.8	219.2	0.1821	0.0957	0.5255	76.6	115.2
OG0000432	29..31	0.76	800.8	219.2	0.1821	0.129	0.7083	103.3	155.3
OG0000432	31..32	0.491	800.8	219.2	0.1821	0.0833	0.4573	66.7	100.2
OG0000432	32..26	0.703	800.8	219.2	0.1821	0.1192	0.6547	95.5	143.5
OG0000432	32..17	0.821	800.8	219.2	0.1821	0.1392	0.7643	111.5	167.5
OG0000432	31..33	0.336	800.8	219.2	0.1821	0.057	0.3132	45.7	68.7
OG0000432	33..19	0.401	800.8	219.2	0.1821	0.068	0.3733	54.4	81.8
OG0000432	33..34	0.078	800.8	219.2	0.1821	0.0132	0.0725	10.6	15.9
OG0000432	34..42	0.235	800.8	219.2	0.1821	0.0398	0.2185	31.9	47.9
OG0000432	42..43	0.184	800.8	219.2	0.1821	0.0312	0.1713	25	37.6
OG0000432	43..13	0.032	800.8	219.2	0.1821	0.0054	0.0296	4.3	6.5
OG0000432	43..1	0	800.8	219.2	0.1821	0	0	0	0
OG0000432	42..44	0.108	800.8	219.2	0.1821	0.0183	0.1002	14.6	22
OG0000432	44..45	0.102	800.8	219.2	0.1821	0.0173	0.0949	13.8	20.8
OG0000432	45..6	0.018	800.8	219.2	0.1821	0.003	0.0167	2.4	3.7
OG0000432	45..46	0.026	800.8	219.2	0.1821	0.0045	0.0246	3.6	5.4
OG0000432	46..4	0.009	800.8	219.2	0.1821	0.0016	0.0088	1.3	1.9
OG0000432	46..5	0.003	800.8	219.2	0.1821	0.0005	0.0029	0.4	0.6
OG0000432	44..47	0.039	800.8	219.2	0.1821	0.0066	0.036	5.3	7.9
OG0000432	47..48	0.077	800.8	219.2	0.1821	0.0131	0.0717	10.5	15.7
OG0000432	48..14	0	800.8	219.2	0.1821	0	0	0	0
OG0000432	48..15	0	800.8	219.2	0.1821	0	0	0	0
OG0000432	47..49	0	800.8	219.2	0.1821	0	0	0	0
OG0000432	49..50	0.047	800.8	219.2	0.1821	0.008	0.0439	6.4	9.6
OG0000432	50..11	0.018	800.8	219.2	0.1821	0.0031	0.0171	2.5	3.8
OG0000432	50..51	0.014	800.8	219.2	0.1821	0.0024	0.0133	1.9	2.9
OG0000432	51..18	0.004	800.8	219.2	0.1821	0.0007	0.0038	0.5	0.8
OG0000432	51..7	0.002	800.8	219.2	0.1821	0.0004	0.002	0.3	0.4
OG0000432	49..52	0.066	800.8	219.2	0.1821	0.0112	0.0613	8.9	13.4
OG0000432	52..16	0.032	800.8	219.2	0.1821	0.0054	0.0299	4.4	6.5
OG0000432	52..53	0.023	800.8	219.2	0.1821	0.0039	0.0217	3.2	4.7
OG0000432	53..23	0.003	800.8	219.2	0.1821	0.0005	0.0029	0.4	0.6
OG0000432	53..22	0.003	800.8	219.2	0.1821	0.0005	0.0029	0.4	0.6
OG0000509	28..25	0.814	1018	293	0.1817	0.1352	0.7441	137.7	218
OG0000509	28..29	0.829	1018	293	0.1817	0.1378	0.7583	140.3	222.2
OG0000509	29..30	0.867	1018	293	0.1817	0.144	0.7924	146.6	232.2
OG0000509	30..21	0.8	1018	293	0.1817	0.1329	0.7312	135.3	214.3
OG0000509	30..20	1.067	1018	293	0.1817	0.1772	0.975	180.4	285.7
OG0000509	29..31	0.787	1018	293	0.1817	0.1308	0.7195	133.1	210.8
OG0000509	31..32	0.443	1018	293	0.1817	0.0736	0.4048	74.9	118.6
OG0000509	32..26	1.192	1018	293	0.1817	0.1981	1.0901	201.7	319.4
OG0000509	32..17	0.967	1018	293	0.1817	0.1607	0.8842	163.6	259.1
OG0000509	31..33	0.53	1018	293	0.1817	0.088	0.4843	89.6	141.9
OG0000509	33..19	0.317	1018	293	0.1817	0.0527	0.2899	53.6	84.9
OG0000509	33..34	0.168	1018	293	0.1817	0.0279	0.1536	28.4	45
OG0000509	34..42	0.168	1018	293	0.1817	0.0279	0.1534	28.4	45
OG0000509	42..43	0.301	1018	293	0.1817	0.05	0.2749	50.9	80.5
OG0000509	43..13	0	1018	293	0.1817	0	0	0	0
OG0000509	43..1	0	1018	293	0.1817	0	0	0	0
OG0000509	42..44	0.097	1018	293	0.1817	0.0161	0.0884	16.4	25.9
OG0000509	44..45	0.124	1018	293	0.1817	0.0207	0.1136	21	33.3
OG0000509	45..6	0.017	1018	293	0.1817	0.0028	0.0155	2.9	4.5
OG0000509	45..46	0.022	1018	293	0.1817	0.0036	0.0198	3.7	5.8
OG0000509	46..4	0	1018	293	0.1817	0	0	0	0
OG0000509	46..5	0.002	1018	293	0.1817	0.0004	0.0022	0.4	0.6
OG0000509	44..47	0.024	1018	293	0.1817	0.004	0.0218	4	6.4
OG0000509	47..48	0.09	1018	293	0.1817	0.015	0.0823	15.2	24.1
OG0000509	48..14	0.007	1018	293	0.1817	0.0012	0.0065	1.2	1.9
OG0000509	48..15	0.005	1018	293	0.1817	0.0008	0.0042	0.8	1.2
OG0000509	47..49	0.004	1018	293	0.1817	0.0006	0.0035	0.6	1
OG0000509	49..50	0.068	1018	293	0.1817	0.0113	0.062	11.5	18.2
OG0000509	50..11	0.026	1018	293	0.1817	0.0043	0.0238	4.4	7
OG0000509	50..51	0.034	1018	293	0.1817	0.0057	0.0312	5.8	9.1
OG0000509	51..18	0.007	1018	293	0.1817	0.0012	0.0065	1.2	1.9
OG0000509	51..7	0.002	1018	293	0.1817	0.0004	0.0021	0.4	0.6
OG0000509	49..52	0.086	1018	293	0.1817	0.0142	0.0784	14.5	23
OG0000509	52..16	0.02	1018	293	0.1817	0.0033	0.0181	3.3	5.3
OG0000509	52..53	0.026	1018	293	0.1817	0.0044	0.024	4.4	7
OG0000509	53..23	0	1018	293	0.1817	0	0	0	0
OG0000509	53..22	0	1018	293	0.1817	0	0	0	0
OG0000401	35..3	1.351	1178.2	333.8	0.1816	0.2258	1.2437	266.1	415.1
OG0000130	37..27	0.029	184.1	49.9	0.1813	0.005	0.0275	0.9	1.4
OG0000305	37..27	0.11	803.6	240.4	0.1812	0.018	0.0994	14.5	23.9
OG0000194	35..36	0.2	354.2	98.8	0.181	0.0336	0.1856	11.9	18.3
OG0000194	36..37	0.016	354.2	98.8	0.181	0.0027	0.0147	0.9	1.5
OG0000194	37..38	0.045	354.2	98.8	0.181	0.0076	0.0419	2.7	4.1
OG0000194	38..39	0.116	354.2	98.8	0.181	0.0194	0.1071	6.9	10.6
OG0000194	39..10	0	354.2	98.8	0.181	0	0	0	0
OG0000194	39..8	0.022	354.2	98.8	0.181	0.0037	0.0206	1.3	2
OG0000194	38..40	0.167	354.2	98.8	0.181	0.028	0.1546	9.9	15.3
OG0000194	40..2	0.023	354.2	98.8	0.181	0.0038	0.0211	1.4	2.1
OG0000194	40..41	0	354.2	98.8	0.181	0	0	0	0
OG0000194	41..12	0.015	354.2	98.8	0.181	0.0026	0.0142	0.9	1.4
OG0000194	41..9	0.014	354.2	98.8	0.181	0.0023	0.0128	0.8	1.3
OG0000255	35..36	0.373	406.7	106.3	0.1809	0.0641	0.3541	26.1	37.6
OG0000255	36..37	0	406.7	106.3	0.1809	0	0	0	0
OG0000255	37..38	0.126	406.7	106.3	0.1809	0.0216	0.1196	8.8	12.7
OG0000255	38..39	0.123	406.7	106.3	0.1809	0.0211	0.1167	8.6	12.4
OG0000255	39..10	0.018	406.7	106.3	0.1809	0.0032	0.0175	1.3	1.9
OG0000255	39..8	0	406.7	106.3	0.1809	0	0	0	0
OG0000255	38..40	0.142	406.7	106.3	0.1809	0.0245	0.1353	10	14.4
OG0000255	40..2	0.032	406.7	106.3	0.1809	0.0055	0.0304	2.2	3.2
OG0000255	40..41	0.006	406.7	106.3	0.1809	0.001	0.0055	0.4	0.6
OG0000255	41..12	0.031	406.7	106.3	0.1809	0.0053	0.0294	2.2	3.1
OG0000255	41..9	0.025	406.7	106.3	0.1809	0.0043	0.0239	1.8	2.5
OG0000258	35..3	1.125	845.6	228.4	0.1808	0.1911	1.0567	161.6	241.4
OG0000108	37..27	0.117	1131.9	326.1	0.1807	0.0193	0.1068	21.8	34.8
OG0000319	35..36	0.247	1393.9	388.1	0.1804	0.0414	0.2298	57.8	89.2
OG0000319	36..37	0.033	1393.9	388.1	0.1804	0.0056	0.031	7.8	12
OG0000319	37..38	0.058	1393.9	388.1	0.1804	0.0096	0.0534	13.4	20.7
OG0000319	38..39	0.111	1393.9	388.1	0.1804	0.0186	0.1033	26	40.1
OG0000319	39..10	0.008	1393.9	388.1	0.1804	0.0013	0.0071	1.8	2.7
OG0000319	39..8	0.001	1393.9	388.1	0.1804	0.0002	0.0014	0.3	0.5
OG0000319	38..40	0.081	1393.9	388.1	0.1804	0.0135	0.0751	18.9	29.2
OG0000319	40..2	0.024	1393.9	388.1	0.1804	0.004	0.0221	5.6	8.6
OG0000319	40..41	0.002	1393.9	388.1	0.1804	0.0003	0.0015	0.4	0.6
OG0000319	41..12	0.004	1393.9	388.1	0.1804	0.0006	0.0034	0.8	1.3
OG0000319	41..9	0.018	1393.9	388.1	0.1804	0.003	0.0168	4.2	6.5
OG0000140	35..3	1.09	459	129	0.1799	0.1816	1.0097	83.4	130.2
OG0000075	37..27	0.154	519.2	158.8	0.1798	0.0248	0.1381	12.9	21.9
OG0000199	36..24	0.103	1985.4	558.6	0.1794	0.0172	0.0957	34.1	53.5
OG0000140	37..27	0.145	459	129	0.1793	0.0241	0.1344	11.1	17.3
OG0000173	35..36	0.318	645.3	182.7	0.179	0.0527	0.2945	34	53.8
OG0000173	36..37	0.029	645.3	182.7	0.179	0.0049	0.0271	3.1	5
OG0000173	37..38	0.12	645.3	182.7	0.179	0.0199	0.1109	12.8	20.3
OG0000173	38..39	0.171	645.3	182.7	0.179	0.0283	0.1581	18.3	28.9
OG0000173	39..10	0.027	645.3	182.7	0.179	0.0044	0.0247	2.9	4.5
OG0000173	39..8	0.014	645.3	182.7	0.179	0.0022	0.0125	1.4	2.3
OG0000173	38..40	0.195	645.3	182.7	0.179	0.0323	0.1803	20.8	32.9
OG0000173	40..2	0.025	645.3	182.7	0.179	0.0042	0.0236	2.7	4.3
OG0000173	40..41	0.011	645.3	182.7	0.179	0.0018	0.0098	1.1	1.8
OG0000173	41..12	0.024	645.3	182.7	0.179	0.004	0.0221	2.6	4
OG0000173	41..9	0.02	645.3	182.7	0.179	0.0033	0.0182	2.1	3.3
OG0000217	35..3	1.239	1304.5	360.5	0.1788	0.2072	1.1584	270.3	417.6
OG0000137	35..36	0.328	870.2	215.8	0.1787	0.0572	0.3201	49.8	69.1
OG0000137	36..37	0.006	870.2	215.8	0.1787	0.001	0.0056	0.9	1.2
OG0000137	37..38	0.083	870.2	215.8	0.1787	0.0144	0.0805	12.5	17.4
OG0000137	38..39	0.137	870.2	215.8	0.1787	0.0239	0.1338	20.8	28.9
OG0000137	39..10	0.016	870.2	215.8	0.1787	0.0028	0.0158	2.5	3.4
OG0000137	39..8	0.013	870.2	215.8	0.1787	0.0022	0.0125	1.9	2.7
OG0000137	38..40	0.16	870.2	215.8	0.1787	0.028	0.1564	24.3	33.8
OG0000137	40..2	0.016	870.2	215.8	0.1787	0.0029	0.016	2.5	3.4
OG0000137	40..41	0.022	870.2	215.8	0.1787	0.0038	0.0214	3.3	4.6
OG0000137	41..12	0.009	870.2	215.8	0.1787	0.0016	0.0088	1.4	1.9
OG0000137	41..9	0.029	870.2	215.8	0.1787	0.0051	0.0285	4.4	6.2
OG0000306	35..36	0.239	265.2	73.8	0.1787	0.0399	0.2233	10.6	16.5
OG0000306	36..37	0.003	265.2	73.8	0.1787	0.0005	0.003	0.1	0.2
OG0000306	37..38	0.098	265.2	73.8	0.1787	0.0163	0.091	4.3	6.7
OG0000306	38..39	0.098	265.2	73.8	0.1787	0.0164	0.0918	4.4	6.8
OG0000306	39..10	0.009	265.2	73.8	0.1787	0.0015	0.0086	0.4	0.6
OG0000306	39..8	0.009	265.2	73.8	0.1787	0.0015	0.0086	0.4	0.6
OG0000306	38..40	0.04	265.2	73.8	0.1787	0.0066	0.0369	1.7	2.7
OG0000306	40..2	0.027	265.2	73.8	0.1787	0.0046	0.0256	1.2	1.9
OG0000306	40..41	0.009	265.2	73.8	0.1787	0.0016	0.0087	0.4	0.6
OG0000306	41..12	0	265.2	73.8	0.1787	0	0	0	0
OG0000306	41..9	0.009	265.2	73.8	0.1787	0.0015	0.0085	0.4	0.6
OG0000477	36..24	0.101	398.9	114.1	0.1786	0.0166	0.0928	6.6	10.6
OG0000504	28..25	0.583	341.6	99.4	0.1785	0.0954	0.5345	32.6	53.1
OG0000504	28..29	0.54	341.6	99.4	0.1785	0.0883	0.4947	30.2	49.2
OG0000504	29..30	0.391	341.6	99.4	0.1785	0.0639	0.358	21.8	35.6
OG0000504	30..21	0.68	341.6	99.4	0.1785	0.1113	0.6237	38	62
OG0000504	30..20	0.949	341.6	99.4	0.1785	0.1552	0.8695	53	86.4
OG0000504	29..31	0.435	341.6	99.4	0.1785	0.0712	0.399	24.3	39.7
OG0000504	31..32	0.299	341.6	99.4	0.1785	0.049	0.2744	16.7	27.3
OG0000504	32..26	0.843	341.6	99.4	0.1785	0.1378	0.7724	47.1	76.8
OG0000504	32..17	0.846	341.6	99.4	0.1785	0.1383	0.7752	47.3	77.1
OG0000504	31..33	0.657	341.6	99.4	0.1785	0.1074	0.6019	36.7	59.8
OG0000504	33..19	0.269	341.6	99.4	0.1785	0.044	0.2465	15	24.5
OG0000504	33..34	0.114	341.6	99.4	0.1785	0.0187	0.1046	6.4	10.4
OG0000504	34..42	0.1	341.6	99.4	0.1785	0.0164	0.0916	5.6	9.1
OG0000504	42..43	0.228	341.6	99.4	0.1785	0.0374	0.2093	12.8	20.8
OG0000504	43..13	0	341.6	99.4	0.1785	0	0	0	0
OG0000504	43..1	0.007	341.6	99.4	0.1785	0.0012	0.0066	0.4	0.7
OG0000504	42..44	0.054	341.6	99.4	0.1785	0.0089	0.0499	3	5
OG0000504	44..45	0.058	341.6	99.4	0.1785	0.0095	0.0531	3.2	5.3
OG0000504	45..6	0.045	341.6	99.4	0.1785	0.0073	0.0409	2.5	4.1
OG0000504	45..46	0	341.6	99.4	0.1785	0	0	0	0
OG0000504	46..4	0	341.6	99.4	0.1785	0	0	0	0
OG0000504	46..5	0	341.6	99.4	0.1785	0	0	0	0
OG0000504	44..47	0.048	341.6	99.4	0.1785	0.0078	0.0437	2.7	4.3
OG0000504	47..48	0.045	341.6	99.4	0.1785	0.0074	0.0415	2.5	4.1
OG0000504	48..14	0	341.6	99.4	0.1785	0	0	0	0
OG0000504	48..15	0.007	341.6	99.4	0.1785	0.0012	0.0067	0.4	0.7
OG0000504	47..49	0.009	341.6	99.4	0.1785	0.0014	0.0081	0.5	0.8
OG0000504	49..50	0.044	341.6	99.4	0.1785	0.0072	0.0404	2.5	4
OG0000504	50..11	0.023	341.6	99.4	0.1785	0.0037	0.0208	1.3	2.1
OG0000504	50..51	0.015	341.6	99.4	0.1785	0.0024	0.0135	0.8	1.3
OG0000504	51..18	0	341.6	99.4	0.1785	0	0	0	0
OG0000504	51..7	0.007	341.6	99.4	0.1785	0.0012	0.0068	0.4	0.7
OG0000504	49..52	0.032	341.6	99.4	0.1785	0.0052	0.0289	1.8	2.9
OG0000504	52..16	0.022	341.6	99.4	0.1785	0.0037	0.0206	1.3	2
OG0000504	52..53	0	341.6	99.4	0.1785	0	0	0	0
OG0000504	53..23	0	341.6	99.4	0.1785	0	0	0	0
OG0000504	53..22	0	341.6	99.4	0.1785	0	0	0	0
OG0000167	36..24	0.104	1849.2	526.8	0.1782	0.0172	0.0965	31.8	50.8
OG0000342	37..27	0.132	1282.4	373.6	0.1781	0.0215	0.1208	27.6	45.1
OG0000132	35..36	0.192	484.5	133.5	0.1775	0.032	0.1802	15.5	24.1
OG0000132	36..37	0.028	484.5	133.5	0.1775	0.0047	0.0267	2.3	3.6
OG0000132	37..38	0.076	484.5	133.5	0.1775	0.0127	0.0716	6.2	9.6
OG0000132	38..39	0.105	484.5	133.5	0.1775	0.0176	0.099	8.5	13.2
OG0000132	39..10	0.005	484.5	133.5	0.1775	0.0008	0.0048	0.4	0.6
OG0000132	39..8	0.005	484.5	133.5	0.1775	0.0009	0.0049	0.4	0.6
OG0000132	38..40	0.095	484.5	133.5	0.1775	0.0159	0.0894	7.7	11.9
OG0000132	40..2	0.043	484.5	133.5	0.1775	0.0071	0.04	3.4	5.3
OG0000132	40..41	0.004	484.5	133.5	0.1775	0.0006	0.0037	0.3	0.5
OG0000132	41..12	0.005	484.5	133.5	0.1775	0.0009	0.0048	0.4	0.6
OG0000132	41..9	0.005	484.5	133.5	0.1775	0.0009	0.0048	0.4	0.6
OG0000133	35..36	0.365	758.5	204.5	0.1775	0.0613	0.3455	46.5	70.7
OG0000133	36..37	0	758.5	204.5	0.1775	0	0	0	0
OG0000133	37..38	0.074	758.5	204.5	0.1775	0.0124	0.0699	9.4	14.3
OG0000133	38..39	0.174	758.5	204.5	0.1775	0.0293	0.1648	22.2	33.7
OG0000133	39..10	0.006	758.5	204.5	0.1775	0.001	0.0059	0.8	1.2
OG0000133	39..8	0.008	758.5	204.5	0.1775	0.0013	0.0073	1	1.5
OG0000133	38..40	0.168	758.5	204.5	0.1775	0.0281	0.1585	21.3	32.4
OG0000133	40..2	0.02	758.5	204.5	0.1775	0.0034	0.0192	2.6	3.9
OG0000133	40..41	0.019	758.5	204.5	0.1775	0.0031	0.0177	2.4	3.6
OG0000133	41..12	0.017	758.5	204.5	0.1775	0.0028	0.0159	2.1	3.2
OG0000133	41..9	0.018	758.5	204.5	0.1775	0.003	0.017	2.3	3.5
OG0000311	37..27	0.102	2066.7	552.3	0.1772	0.0171	0.0966	35.4	53.3
OG0000171	37..27	0.1	931.8	265.2	0.1768	0.0163	0.0925	15.2	24.5
OG0000204	36..24	0.105	916.2	259.8	0.1766	0.0172	0.0973	15.7	25.3
OG0000095	37..27	0.119	1223.9	330.1	0.1763	0.0199	0.1127	24.3	37.2
OG0000099	36..24	0.093	605.1	189.9	0.1762	0.0147	0.0835	8.9	15.9
OG0000144	36..24	0.099	1334.2	363.8	0.1757	0.0165	0.0939	22	34.2
OG0000302	35..3	1.153	487	143	0.1754	0.1859	1.0603	90.5	151.6
OG0000071	35..36	0.178	1162.3	316.7	0.1751	0.0296	0.169	34.4	53.5
OG0000071	36..37	0.014	1162.3	316.7	0.1751	0.0024	0.0136	2.8	4.3
OG0000071	37..38	0.051	1162.3	316.7	0.1751	0.0085	0.0486	9.9	15.4
OG0000071	38..39	0.088	1162.3	316.7	0.1751	0.0146	0.0836	17	26.5
OG0000071	39..10	0.008	1162.3	316.7	0.1751	0.0013	0.0073	1.5	2.3
OG0000071	39..8	0.006	1162.3	316.7	0.1751	0.0009	0.0053	1.1	1.7
OG0000071	38..40	0.104	1162.3	316.7	0.1751	0.0172	0.0985	20	31.2
OG0000071	40..2	0.01	1162.3	316.7	0.1751	0.0016	0.0092	1.9	2.9
OG0000071	40..41	0.013	1162.3	316.7	0.1751	0.0021	0.012	2.4	3.8
OG0000071	41..12	0.009	1162.3	316.7	0.1751	0.0015	0.0083	1.7	2.6
OG0000071	41..9	0.007	1162.3	316.7	0.1751	0.0011	0.0063	1.3	2
OG0000413	35..3	1.27	477.3	137.7	0.1745	0.2056	1.1782	98.1	162.3
OG0000349	35..36	0.162	377.5	96.5	0.1736	0.0274	0.1576	10.3	15.2
OG0000349	36..37	0.046	377.5	96.5	0.1736	0.0078	0.0447	2.9	4.3
OG0000349	37..38	0.06	377.5	96.5	0.1736	0.0101	0.0583	3.8	5.6
OG0000349	38..39	0.167	377.5	96.5	0.1736	0.0283	0.1631	10.7	15.7
OG0000349	39..10	0	377.5	96.5	0.1736	0	0	0	0
OG0000349	39..8	0.02	377.5	96.5	0.1736	0.0035	0.0199	1.3	1.9
OG0000349	38..40	0.178	377.5	96.5	0.1736	0.0302	0.1738	11.4	16.8
OG0000349	40..2	0.029	377.5	96.5	0.1736	0.005	0.0286	1.9	2.8
OG0000349	40..41	0.005	377.5	96.5	0.1736	0.0008	0.0046	0.3	0.4
OG0000349	41..12	0.013	377.5	96.5	0.1736	0.0022	0.0129	0.8	1.2
OG0000349	41..9	0.014	377.5	96.5	0.1736	0.0024	0.0138	0.9	1.3
OG0000163	37..27	0.048	369.1	104.9	0.1734	0.0077	0.0446	2.9	4.7
OG0000166	37..27	0.128	782.1	228.9	0.1734	0.0206	0.1186	16.1	27.1
OG0000476	28..25	0.636	439	131	0.1734	0.1012	0.5838	44.4	76.5
OG0000476	28..29	0.552	439	131	0.1734	0.0878	0.5062	38.5	66.3
OG0000476	29..30	0.56	439	131	0.1734	0.0891	0.5136	39.1	67.3
OG0000476	30..21	0.652	439	131	0.1734	0.1038	0.5985	45.6	78.4
OG0000476	30..20	0.599	439	131	0.1734	0.0953	0.5497	41.8	72
OG0000476	29..31	0.668	439	131	0.1734	0.1063	0.613	46.7	80.3
OG0000476	31..32	0.66	439	131	0.1734	0.105	0.6057	46.1	79.3
OG0000476	32..26	0.975	439	131	0.1734	0.1551	0.8945	68.1	117.2
OG0000476	32..17	0.66	439	131	0.1734	0.105	0.6053	46.1	79.3
OG0000476	31..33	0.647	439	131	0.1734	0.1029	0.5936	45.2	77.7
OG0000476	33..19	0.488	439	131	0.1734	0.0777	0.4478	34.1	58.7
OG0000476	33..34	0.124	439	131	0.1734	0.0197	0.1138	8.7	14.9
OG0000476	34..42	0.259	439	131	0.1734	0.0412	0.2375	18.1	31.1
OG0000476	42..43	0.306	439	131	0.1734	0.0487	0.2809	21.4	36.8
OG0000476	43..13	0	439	131	0.1734	0	0	0	0
OG0000476	43..1	0	439	131	0.1734	0	0	0	0
OG0000476	42..44	0.091	439	131	0.1734	0.0145	0.0839	6.4	11
OG0000476	44..45	0.154	439	131	0.1734	0.0245	0.1412	10.8	18.5
OG0000476	45..6	0.017	439	131	0.1734	0.0026	0.0152	1.2	2
OG0000476	45..46	0.012	439	131	0.1734	0.0018	0.0106	0.8	1.4
OG0000476	46..4	0.006	439	131	0.1734	0.0009	0.0051	0.4	0.7
OG0000476	46..5	0	439	131	0.1734	0	0	0	0
OG0000476	44..47	0.04	439	131	0.1734	0.0064	0.0371	2.8	4.9
OG0000476	47..48	0.098	439	131	0.1734	0.0155	0.0896	6.8	11.7
OG0000476	48..14	0.005	439	131	0.1734	0.0008	0.0046	0.4	0.6
OG0000476	48..15	0.012	439	131	0.1734	0.0019	0.0109	0.8	1.4
OG0000476	47..49	0.014	439	131	0.1734	0.0023	0.0132	1	1.7
OG0000476	49..50	0.045	439	131	0.1734	0.0072	0.0414	3.1	5.4
OG0000476	50..11	0.041	439	131	0.1734	0.0065	0.0372	2.8	4.9
OG0000476	50..51	0.023	439	131	0.1734	0.0037	0.0213	1.6	2.8
OG0000476	51..18	0.011	439	131	0.1734	0.0018	0.0105	0.8	1.4
OG0000476	51..7	0	439	131	0.1734	0	0	0	0
OG0000476	49..52	0.1	439	131	0.1734	0.016	0.0922	7	12.1
OG0000476	52..16	0.019	439	131	0.1734	0.003	0.0176	1.3	2.3
OG0000476	52..53	0.061	439	131	0.1734	0.0096	0.0556	4.2	7.3
OG0000476	53..23	0	439	131	0.1734	0	0	0	0
OG0000476	53..22	0	439	131	0.1734	0	0	0	0
OG0000174	37..27	0.07	806.6	237.4	0.1733	0.0112	0.0646	9	15.3
OG0000428	37..27	0.173	701.4	195.6	0.1728	0.0282	0.163	19.7	31.9
OG0000338	28..25	0.503	976.1	271.9	0.1726	0.082	0.4751	80.1	129.2
OG0000338	28..29	0.488	976.1	271.9	0.1726	0.0796	0.4614	77.7	125.5
OG0000338	29..30	0.649	976.1	271.9	0.1726	0.1059	0.6133	103.3	166.8
OG0000338	30..21	0.684	976.1	271.9	0.1726	0.1115	0.6462	108.9	175.7
OG0000338	30..20	0.622	976.1	271.9	0.1726	0.1014	0.5876	99	159.8
OG0000338	29..31	0.701	976.1	271.9	0.1726	0.1143	0.6619	111.5	180
OG0000338	31..32	0.453	976.1	271.9	0.1726	0.0739	0.428	72.1	116.4
OG0000338	32..26	0.696	976.1	271.9	0.1726	0.1134	0.6571	110.7	178.7
OG0000338	32..17	0.478	976.1	271.9	0.1726	0.0779	0.4514	76	122.7
OG0000338	31..33	0.338	976.1	271.9	0.1726	0.055	0.3189	53.7	86.7
OG0000338	33..19	0.223	976.1	271.9	0.1726	0.0363	0.2106	35.5	57.3
OG0000338	33..34	0.063	976.1	271.9	0.1726	0.0103	0.0599	10.1	16.3
OG0000338	34..42	0.123	976.1	271.9	0.1726	0.0201	0.1166	19.6	31.7
OG0000338	42..43	0.201	976.1	271.9	0.1726	0.0328	0.1902	32.1	51.7
OG0000338	43..13	0	976.1	271.9	0.1726	0	0	0	0
OG0000338	43..1	0	976.1	271.9	0.1726	0	0	0	0
OG0000338	42..44	0.076	976.1	271.9	0.1726	0.0125	0.0722	12.2	19.6
OG0000338	44..45	0.063	976.1	271.9	0.1726	0.0103	0.0597	10.1	16.2
OG0000338	45..6	0.01	976.1	271.9	0.1726	0.0017	0.0098	1.6	2.7
OG0000338	45..46	0.01	976.1	271.9	0.1726	0.0017	0.0098	1.6	2.7
OG0000338	46..4	0.005	976.1	271.9	0.1726	0.0008	0.0049	0.8	1.3
OG0000338	46..5	0.003	976.1	271.9	0.1726	0.0004	0.0024	0.4	0.7
OG0000338	44..47	0.028	976.1	271.9	0.1726	0.0046	0.0266	4.5	7.2
OG0000338	47..48	0.039	976.1	271.9	0.1726	0.0063	0.0367	6.2	10
OG0000338	48..14	0.01	976.1	271.9	0.1726	0.0017	0.0097	1.6	2.6
OG0000338	48..15	0	976.1	271.9	0.1726	0	0	0	0
OG0000338	47..49	0.005	976.1	271.9	0.1726	0.0008	0.0049	0.8	1.3
OG0000338	49..50	0.043	976.1	271.9	0.1726	0.0071	0.041	6.9	11.2
OG0000338	50..11	0.019	976.1	271.9	0.1726	0.003	0.0176	3	4.8
OG0000338	50..51	0	976.1	271.9	0.1726	0	0	0	0
OG0000338	51..18	0.008	976.1	271.9	0.1726	0.0013	0.0078	1.3	2.1
OG0000338	51..7	0.007	976.1	271.9	0.1726	0.0012	0.0067	1.1	1.8
OG0000338	49..52	0.064	976.1	271.9	0.1726	0.0104	0.0603	10.2	16.4
OG0000338	52..16	0.027	976.1	271.9	0.1726	0.0043	0.0252	4.2	6.9
OG0000338	52..53	0.019	976.1	271.9	0.1726	0.0031	0.018	3	4.9
OG0000338	53..23	0.01	976.1	271.9	0.1726	0.0017	0.0097	1.6	2.7
OG0000338	53..22	0.003	976.1	271.9	0.1726	0.0004	0.0024	0.4	0.7
OG0000507	36..24	0.074	310.8	88.2	0.1725	0.0119	0.0692	3.7	6.1
OG0000270	35..3	0.62	623.2	174.8	0.1724	0.1007	0.5844	62.8	102.2
OG0000406	36..24	0.11	311.4	84.6	0.1721	0.018	0.1046	5.6	8.8
OG0000043	35..3	1.211	859.8	256.2	0.172	0.1917	1.1147	164.8	285.6
OG0000095	35..36	0.177	1223.9	330.1	0.172	0.0291	0.1695	35.7	55.9
OG0000095	36..37	0.01	1223.9	330.1	0.172	0.0017	0.0097	2	3.2
OG0000095	37..38	0.069	1223.9	330.1	0.172	0.0114	0.0661	13.9	21.8
OG0000095	38..39	0.122	1223.9	330.1	0.172	0.02	0.1165	24.5	38.5
OG0000095	39..10	0.019	1223.9	330.1	0.172	0.0032	0.0184	3.9	6.1
OG0000095	39..8	0.009	1223.9	330.1	0.172	0.0014	0.0083	1.7	2.7
OG0000095	38..40	0.122	1223.9	330.1	0.172	0.0201	0.1166	24.5	38.5
OG0000095	40..2	0.024	1223.9	330.1	0.172	0.0039	0.0226	4.8	7.5
OG0000095	40..41	0.002	1223.9	330.1	0.172	0.0003	0.0019	0.4	0.6
OG0000095	41..12	0.017	1223.9	330.1	0.172	0.0028	0.0164	3.4	5.4
OG0000095	41..9	0.013	1223.9	330.1	0.172	0.0021	0.012	2.5	4
OG0000063	35..36	0.218	361.2	100.8	0.1719	0.0355	0.2063	12.8	20.8
OG0000063	36..37	0.012	361.2	100.8	0.1719	0.002	0.0117	0.7	1.2
OG0000063	37..38	0.106	361.2	100.8	0.1719	0.0172	0.1001	6.2	10.1
OG0000063	38..39	0.098	361.2	100.8	0.1719	0.0159	0.0925	5.7	9.3
OG0000063	39..10	0.014	361.2	100.8	0.1719	0.0023	0.0132	0.8	1.3
OG0000063	39..8	0	361.2	100.8	0.1719	0	0	0	0
OG0000063	38..40	0.106	361.2	100.8	0.1719	0.0173	0.1006	6.2	10.1
OG0000063	40..2	0.039	361.2	100.8	0.1719	0.0064	0.0371	2.3	3.7
OG0000063	40..41	0.01	361.2	100.8	0.1719	0.0016	0.0092	0.6	0.9
OG0000063	41..12	0	361.2	100.8	0.1719	0	0	0	0
OG0000063	41..9	0	361.2	100.8	0.1719	0	0	0	0
OG0000159	35..3	1.216	238.2	70.8	0.1716	0.1925	1.1219	45.8	79.5
OG0000068	28..25	0.963	380.4	99.6	0.1713	0.1601	0.9349	60.9	93.1
OG0000068	28..29	1.036	380.4	99.6	0.1713	0.1723	1.0062	65.6	100.2
OG0000068	29..30	0.428	380.4	99.6	0.1713	0.0712	0.4157	27.1	41.4
OG0000068	30..21	0.586	380.4	99.6	0.1713	0.0975	0.5692	37.1	56.7
OG0000068	30..20	0.898	380.4	99.6	0.1713	0.1494	0.8722	56.8	86.9
OG0000068	29..31	0.812	380.4	99.6	0.1713	0.135	0.7882	51.4	78.5
OG0000068	31..32	0.54	380.4	99.6	0.1713	0.0898	0.5244	34.2	52.2
OG0000068	32..26	0.976	380.4	99.6	0.1713	0.1624	0.948	61.8	94.4
OG0000068	32..17	0.634	380.4	99.6	0.1713	0.1055	0.6161	40.1	61.4
OG0000068	31..33	0.642	380.4	99.6	0.1713	0.1068	0.6233	40.6	62.1
OG0000068	33..19	0.355	380.4	99.6	0.1713	0.059	0.3445	22.4	34.3
OG0000068	33..34	0.019	380.4	99.6	0.1713	0.0031	0.0181	1.2	1.8
OG0000068	34..42	0.169	380.4	99.6	0.1713	0.0282	0.1645	10.7	16.4
OG0000068	42..43	0.324	380.4	99.6	0.1713	0.0539	0.3144	20.5	31.3
OG0000068	43..13	0	380.4	99.6	0.1713	0	0	0	0
OG0000068	43..1	0	380.4	99.6	0.1713	0	0	0	0
OG0000068	42..44	0.098	380.4	99.6	0.1713	0.0164	0.0955	6.2	9.5
OG0000068	44..45	0.136	380.4	99.6	0.1713	0.0226	0.1318	8.6	13.1
OG0000068	45..6	0.025	380.4	99.6	0.1713	0.0041	0.0242	1.6	2.4
OG0000068	45..46	0	380.4	99.6	0.1713	0	0	0	0
OG0000068	46..4	0	380.4	99.6	0.1713	0	0	0	0
OG0000068	46..5	0.006	380.4	99.6	0.1713	0.001	0.006	0.4	0.6
OG0000068	44..47	0.012	380.4	99.6	0.1713	0.002	0.0117	0.8	1.2
OG0000068	47..48	0.075	380.4	99.6	0.1713	0.0125	0.0729	4.7	7.3
OG0000068	48..14	0	380.4	99.6	0.1713	0	0	0	0
OG0000068	48..15	0	380.4	99.6	0.1713	0	0	0	0
OG0000068	47..49	0.032	380.4	99.6	0.1713	0.0053	0.0311	2	3.1
OG0000068	49..50	0.041	380.4	99.6	0.1713	0.0067	0.0394	2.6	3.9
OG0000068	50..11	0.013	380.4	99.6	0.1713	0.0021	0.0124	0.8	1.2
OG0000068	50..51	0	380.4	99.6	0.1713	0	0	0	0
OG0000068	51..18	0	380.4	99.6	0.1713	0	0	0	0
OG0000068	51..7	0.013	380.4	99.6	0.1713	0.0021	0.0123	0.8	1.2
OG0000068	49..52	0.065	380.4	99.6	0.1713	0.0108	0.0628	4.1	6.3
OG0000068	52..16	0.026	380.4	99.6	0.1713	0.0043	0.0249	1.6	2.5
OG0000068	52..53	0.019	380.4	99.6	0.1713	0.0032	0.0184	1.2	1.8
OG0000068	53..23	0	380.4	99.6	0.1713	0	0	0	0
OG0000068	53..22	0.006	380.4	99.6	0.1713	0.0011	0.0061	0.4	0.6
OG0000508	35..36	0.192	985.7	277.3	0.1713	0.031	0.1807	30.5	50.1
OG0000508	36..37	0.027	985.7	277.3	0.1713	0.0043	0.0252	4.3	7
OG0000508	37..38	0.053	985.7	277.3	0.1713	0.0086	0.0501	8.5	13.9
OG0000508	38..39	0.126	985.7	277.3	0.1713	0.0204	0.1191	20.1	33
OG0000508	39..10	0	985.7	277.3	0.1713	0	0	0	0
OG0000508	39..8	0.015	985.7	277.3	0.1713	0.0025	0.0144	2.4	4
OG0000508	38..40	0.133	985.7	277.3	0.1713	0.0215	0.1253	21.2	34.7
OG0000508	40..2	0.023	985.7	277.3	0.1713	0.0037	0.0214	3.6	5.9
OG0000508	40..41	0.006	985.7	277.3	0.1713	0.001	0.0057	1	1.6
OG0000508	41..12	0.015	985.7	277.3	0.1713	0.0024	0.0139	2.3	3.9
OG0000508	41..9	0.019	985.7	277.3	0.1713	0.003	0.0175	3	4.8
OG0000209	37..27	0.102	1037.2	297.8	0.1711	0.0163	0.0955	16.9	28.4
OG0000313	28..25	0.592	477.8	134.2	0.1711	0.0958	0.5597	45.8	75.1
OG0000313	28..29	0.577	477.8	134.2	0.1711	0.0933	0.5453	44.6	73.2
OG0000313	29..30	0.57	477.8	134.2	0.1711	0.0921	0.5384	44	72.2
OG0000313	30..21	0.559	477.8	134.2	0.1711	0.0903	0.5278	43.1	70.8
OG0000313	30..20	0.765	477.8	134.2	0.1711	0.1236	0.7225	59.1	96.9
OG0000313	29..31	0.242	477.8	134.2	0.1711	0.0392	0.2291	18.7	30.7
OG0000313	31..32	0.459	477.8	134.2	0.1711	0.0742	0.434	35.5	58.2
OG0000313	32..26	0.732	477.8	134.2	0.1711	0.1183	0.6917	56.5	92.8
OG0000313	32..17	0.739	477.8	134.2	0.1711	0.1195	0.6985	57.1	93.7
OG0000313	31..33	0.486	477.8	134.2	0.1711	0.0786	0.4593	37.5	61.6
OG0000313	33..19	0.263	477.8	134.2	0.1711	0.0425	0.2484	20.3	33.3
OG0000313	33..34	0.123	477.8	134.2	0.1711	0.0199	0.1161	9.5	15.6
OG0000313	34..42	0.143	477.8	134.2	0.1711	0.0231	0.135	11	18.1
OG0000313	42..43	0.328	477.8	134.2	0.1711	0.0531	0.3103	25.4	41.6
OG0000313	43..13	0.005	477.8	134.2	0.1711	0.0009	0.0051	0.4	0.7
OG0000313	43..1	0	477.8	134.2	0.1711	0	0	0	0
OG0000313	42..44	0.095	477.8	134.2	0.1711	0.0153	0.0897	7.3	12
OG0000313	44..45	0.093	477.8	134.2	0.1711	0.015	0.0874	7.1	11.7
OG0000313	45..6	0.027	477.8	134.2	0.1711	0.0043	0.0254	2.1	3.4
OG0000313	45..46	0.016	477.8	134.2	0.1711	0.0026	0.0149	1.2	2
OG0000313	46..4	0	477.8	134.2	0.1711	0	0	0	0
OG0000313	46..5	0	477.8	134.2	0.1711	0	0	0	0
OG0000313	44..47	0.021	477.8	134.2	0.1711	0.0034	0.0199	1.6	2.7
OG0000313	47..48	0.058	477.8	134.2	0.1711	0.0094	0.0547	4.5	7.3
OG0000313	48..14	0.016	477.8	134.2	0.1711	0.0026	0.0152	1.2	2
OG0000313	48..15	0.005	477.8	134.2	0.1711	0.0008	0.0047	0.4	0.6
OG0000313	47..49	0.008	477.8	134.2	0.1711	0.0013	0.0074	0.6	1
OG0000313	49..50	0.049	477.8	134.2	0.1711	0.0079	0.0461	3.8	6.2
OG0000313	50..11	0.027	477.8	134.2	0.1711	0.0043	0.0253	2.1	3.4
OG0000313	50..51	0.021	477.8	134.2	0.1711	0.0034	0.0201	1.6	2.7
OG0000313	51..18	0.01	477.8	134.2	0.1711	0.0017	0.0098	0.8	1.3
OG0000313	51..7	0.011	477.8	134.2	0.1711	0.0017	0.01	0.8	1.3
OG0000313	49..52	0.062	477.8	134.2	0.1711	0.01	0.0587	4.8	7.9
OG0000313	52..16	0.043	477.8	134.2	0.1711	0.007	0.0409	3.3	5.5
OG0000313	52..53	0.045	477.8	134.2	0.1711	0.0072	0.0421	3.4	5.6
OG0000313	53..23	0.011	477.8	134.2	0.1711	0.0017	0.01	0.8	1.3
OG0000313	53..22	0.005	477.8	134.2	0.1711	0.0009	0.0052	0.4	0.7
OG0000509	35..36	0.272	1018	293	0.1711	0.0436	0.2546	44.3	74.6
OG0000509	36..37	0.014	1018	293	0.1711	0.0023	0.0135	2.3	4
OG0000509	37..38	0.065	1018	293	0.1711	0.0104	0.061	10.6	17.9
OG0000509	38..39	0.173	1018	293	0.1711	0.0277	0.1618	28.2	47.4
OG0000509	39..10	0.004	1018	293	0.1711	0.0007	0.0041	0.7	1.2
OG0000509	39..8	0.012	1018	293	0.1711	0.0019	0.0111	1.9	3.2
OG0000509	38..40	0.158	1018	293	0.1711	0.0253	0.1478	25.7	43.3
OG0000509	40..2	0.034	1018	293	0.1711	0.0055	0.0319	5.6	9.3
OG0000509	40..41	0.024	1018	293	0.1711	0.0038	0.0222	3.9	6.5
OG0000509	41..12	0.024	1018	293	0.1711	0.0038	0.0224	3.9	6.6
OG0000509	41..9	0.018	1018	293	0.1711	0.0029	0.017	3	5
OG0000070	36..24	0.091	1442.1	378.9	0.171	0.0151	0.0882	21.7	33.4
OG0000257	35..36	0.174	615.2	161.8	0.1705	0.0288	0.1692	17.7	27.4
OG0000257	36..37	0.021	615.2	161.8	0.1705	0.0035	0.0204	2.1	3.3
OG0000257	37..38	0.098	615.2	161.8	0.1705	0.0162	0.0952	10	15.4
OG0000257	38..39	0.106	615.2	161.8	0.1705	0.0176	0.1032	10.8	16.7
OG0000257	39..10	0.008	615.2	161.8	0.1705	0.0014	0.008	0.8	1.3
OG0000257	39..8	0.02	615.2	161.8	0.1705	0.0033	0.0196	2.1	3.2
OG0000257	38..40	0.104	615.2	161.8	0.1705	0.0172	0.1007	10.6	16.3
OG0000257	40..2	0.007	615.2	161.8	0.1705	0.0011	0.0064	0.7	1
OG0000257	40..41	0.014	615.2	161.8	0.1705	0.0023	0.0135	1.4	2.2
OG0000257	41..12	0.008	615.2	161.8	0.1705	0.0013	0.0079	0.8	1.3
OG0000257	41..9	0.02	615.2	161.8	0.1705	0.0034	0.0197	2.1	3.2
OG0000311	35..3	1.161	2066.7	552.3	0.1701	0.1908	1.1219	394.3	619.6
OG0000134	35..36	0.138	267.3	74.7	0.17	0.0222	0.1307	5.9	9.8
OG0000134	36..37	0	267.3	74.7	0.17	0	0	0	0
OG0000134	37..38	0.055	267.3	74.7	0.17	0.0089	0.0521	2.4	3.9
OG0000134	38..39	0.144	267.3	74.7	0.17	0.0233	0.1371	6.2	10.2
OG0000134	39..10	0.028	267.3	74.7	0.17	0.0045	0.0265	1.2	2
OG0000134	39..8	0	267.3	74.7	0.17	0	0	0	0
OG0000134	38..40	0.057	267.3	74.7	0.17	0.0092	0.0542	2.5	4.1
OG0000134	40..2	0.009	267.3	74.7	0.17	0.0015	0.0086	0.4	0.6
OG0000134	40..41	0	267.3	74.7	0.17	0	0	0	0
OG0000134	41..12	0	267.3	74.7	0.17	0	0	0	0
OG0000134	41..9	0	267.3	74.7	0.17	0	0	0	0
OG0000096	35..3	0.762	1143	321	0.1698	0.1226	0.722	140.1	231.8
OG0000072	28..25	0.965	1110.6	290.4	0.1697	0.1598	0.9416	177.4	273.5
OG0000072	28..29	0.889	1110.6	290.4	0.1697	0.147	0.8666	163.3	251.7
OG0000072	29..30	0.827	1110.6	290.4	0.1697	0.1369	0.8068	152	234.3
OG0000072	30..21	0.609	1110.6	290.4	0.1697	0.1008	0.5943	112	172.6
OG0000072	30..20	0.925	1110.6	290.4	0.1697	0.1531	0.9023	170	262.1
OG0000072	29..31	0.504	1110.6	290.4	0.1697	0.0833	0.4912	92.6	142.7
OG0000072	31..32	0.611	1110.6	290.4	0.1697	0.1011	0.5956	112.2	173
OG0000072	32..26	0.851	1110.6	290.4	0.1697	0.1408	0.8299	156.4	241
OG0000072	32..17	0.739	1110.6	290.4	0.1697	0.1222	0.7204	135.7	209.2
OG0000072	31..33	0.398	1110.6	290.4	0.1697	0.0659	0.3884	73.2	112.8
OG0000072	33..19	0.395	1110.6	290.4	0.1697	0.0653	0.385	72.5	111.8
OG0000072	33..34	0.064	1110.6	290.4	0.1697	0.0106	0.0626	11.8	18.2
OG0000072	34..42	0.234	1110.6	290.4	0.1697	0.0388	0.2285	43.1	66.4
OG0000072	42..43	0.214	1110.6	290.4	0.1697	0.0353	0.2082	39.2	60.5
OG0000072	43..13	0	1110.6	290.4	0.1697	0	0	0	0
OG0000072	43..1	0	1110.6	290.4	0.1697	0	0	0	0
OG0000072	42..44	0.117	1110.6	290.4	0.1697	0.0193	0.1139	21.5	33.1
OG0000072	44..45	0.086	1110.6	290.4	0.1697	0.0143	0.0843	15.9	24.5
OG0000072	45..6	0.014	1110.6	290.4	0.1697	0.0024	0.0139	2.6	4
OG0000072	45..46	0.009	1110.6	290.4	0.1697	0.0014	0.0083	1.6	2.4
OG0000072	46..4	0.005	1110.6	290.4	0.1697	0.0008	0.0048	0.9	1.4
OG0000072	46..5	0.002	1110.6	290.4	0.1697	0.0003	0.0017	0.3	0.5
OG0000072	44..47	0.031	1110.6	290.4	0.1697	0.0052	0.0305	5.7	8.9
OG0000072	47..48	0.044	1110.6	290.4	0.1697	0.0073	0.0433	8.2	12.6
OG0000072	48..14	0	1110.6	290.4	0.1697	0	0	0	0
OG0000072	48..15	0.009	1110.6	290.4	0.1697	0.0015	0.0087	1.6	2.5
OG0000072	47..49	0.012	1110.6	290.4	0.1697	0.002	0.0117	2.2	3.4
OG0000072	49..50	0.037	1110.6	290.4	0.1697	0.0061	0.0362	6.8	10.5
OG0000072	50..11	0.027	1110.6	290.4	0.1697	0.0045	0.0264	5	7.7
OG0000072	50..51	0.02	1110.6	290.4	0.1697	0.0034	0.0199	3.8	5.8
OG0000072	51..18	0.007	1110.6	290.4	0.1697	0.0011	0.0065	1.2	1.9
OG0000072	51..7	0.002	1110.6	290.4	0.1697	0.0004	0.0022	0.4	0.6
OG0000072	49..52	0.066	1110.6	290.4	0.1697	0.0109	0.0642	12.1	18.7
OG0000072	52..16	0.011	1110.6	290.4	0.1697	0.0018	0.0105	2	3
OG0000072	52..53	0.03	1110.6	290.4	0.1697	0.005	0.0293	5.5	8.5
OG0000072	53..23	0	1110.6	290.4	0.1697	0	0	0	0
OG0000072	53..22	0.004	1110.6	290.4	0.1697	0.0007	0.0043	0.8	1.2
OG0000255	36..24	0.126	406.7	106.3	0.1695	0.0208	0.1226	8.5	13
OG0000196	28..25	0.737	664.3	193.7	0.1694	0.1165	0.6878	77.4	133.3
OG0000196	28..29	0.704	664.3	193.7	0.1694	0.1114	0.6577	74	127.4
OG0000196	29..30	0.611	664.3	193.7	0.1694	0.0966	0.5703	64.2	110.5
OG0000196	30..21	0.788	664.3	193.7	0.1694	0.1246	0.7358	82.8	142.5
OG0000196	30..20	0.836	664.3	193.7	0.1694	0.1322	0.7805	87.8	151.2
OG0000196	29..31	0.69	664.3	193.7	0.1694	0.1092	0.6444	72.5	124.8
OG0000196	31..32	0.464	664.3	193.7	0.1694	0.0734	0.4332	48.8	83.9
OG0000196	32..26	1.03	664.3	193.7	0.1694	0.163	0.962	108.3	186.4
OG0000196	32..17	0.995	664.3	193.7	0.1694	0.1574	0.9291	104.6	180
OG0000196	31..33	0.342	664.3	193.7	0.1694	0.0542	0.3198	36	62
OG0000196	33..19	0.414	664.3	193.7	0.1694	0.0655	0.3867	43.5	74.9
OG0000196	33..34	0	664.3	193.7	0.1694	0	0	0	0
OG0000196	34..42	0.18	664.3	193.7	0.1694	0.0284	0.1677	18.9	32.5
OG0000196	42..43	0.257	664.3	193.7	0.1694	0.0407	0.2402	27	46.5
OG0000196	43..13	0	664.3	193.7	0.1694	0	0	0	0
OG0000196	43..1	0	664.3	193.7	0.1694	0	0	0	0
OG0000196	42..44	0.113	664.3	193.7	0.1694	0.0179	0.1058	11.9	20.5
OG0000196	44..45	0.113	664.3	193.7	0.1694	0.0179	0.1056	11.9	20.5
OG0000196	45..6	0.026	664.3	193.7	0.1694	0.0042	0.0245	2.8	4.7
OG0000196	45..46	0.015	664.3	193.7	0.1694	0.0024	0.0142	1.6	2.7
OG0000196	46..4	0.015	664.3	193.7	0.1694	0.0024	0.0139	1.6	2.7
OG0000196	46..5	0.011	664.3	193.7	0.1694	0.0018	0.0105	1.2	2
OG0000196	44..47	0.051	664.3	193.7	0.1694	0.008	0.0472	5.3	9.2
OG0000196	47..48	0.033	664.3	193.7	0.1694	0.0052	0.031	3.5	6
OG0000196	48..14	0.004	664.3	193.7	0.1694	0.0006	0.0035	0.4	0.7
OG0000196	48..15	0.004	664.3	193.7	0.1694	0.0006	0.0035	0.4	0.7
OG0000196	47..49	0.025	664.3	193.7	0.1694	0.0039	0.0233	2.6	4.5
OG0000196	49..50	0.07	664.3	193.7	0.1694	0.0111	0.0654	7.4	12.7
OG0000196	50..11	0.019	664.3	193.7	0.1694	0.003	0.0176	2	3.4
OG0000196	50..51	0.015	664.3	193.7	0.1694	0.0023	0.0138	1.6	2.7
OG0000196	51..18	0	664.3	193.7	0.1694	0	0	0	0
OG0000196	51..7	0.011	664.3	193.7	0.1694	0.0018	0.0104	1.2	2
OG0000196	49..52	0.072	664.3	193.7	0.1694	0.0114	0.0676	7.6	13.1
OG0000196	52..16	0.048	664.3	193.7	0.1694	0.0076	0.0446	5	8.6
OG0000196	52..53	0.013	664.3	193.7	0.1694	0.0021	0.0122	1.4	2.4
OG0000196	53..23	0.004	664.3	193.7	0.1694	0.0006	0.0035	0.4	0.7
OG0000196	53..22	0	664.3	193.7	0.1694	0	0	0	0
OG0000258	28..25	0.633	845.6	228.4	0.1692	0.1032	0.6101	87.3	139.4
OG0000258	28..29	0.654	845.6	228.4	0.1692	0.1066	0.6302	90.2	144
OG0000258	29..30	0.878	845.6	228.4	0.1692	0.1431	0.8457	121	193.2
OG0000258	30..21	0.718	845.6	228.4	0.1692	0.1171	0.6922	99	158.1
OG0000258	30..20	0.983	845.6	228.4	0.1692	0.1602	0.9469	135.5	216.3
OG0000258	29..31	0.622	845.6	228.4	0.1692	0.1015	0.5997	85.8	137
OG0000258	31..32	0.65	845.6	228.4	0.1692	0.106	0.6265	89.6	143.1
OG0000258	32..26	0.772	845.6	228.4	0.1692	0.1258	0.7438	106.4	169.9
OG0000258	32..17	0.669	845.6	228.4	0.1692	0.109	0.6443	92.2	147.2
OG0000258	31..33	0.461	845.6	228.4	0.1692	0.0751	0.4438	63.5	101.4
OG0000258	33..19	0.401	845.6	228.4	0.1692	0.0654	0.3864	55.3	88.3
OG0000258	33..34	0.039	845.6	228.4	0.1692	0.0064	0.0377	5.4	8.6
OG0000258	34..42	0.225	845.6	228.4	0.1692	0.0368	0.2172	31.1	49.6
OG0000258	42..43	0.325	845.6	228.4	0.1692	0.0531	0.3136	44.9	71.6
OG0000258	43..13	0	845.6	228.4	0.1692	0	0	0	0
OG0000258	43..1	0	845.6	228.4	0.1692	0	0	0	0
OG0000258	42..44	0.093	845.6	228.4	0.1692	0.0152	0.0901	12.9	20.6
OG0000258	44..45	0.113	845.6	228.4	0.1692	0.0185	0.1093	15.6	25
OG0000258	45..6	0.03	845.6	228.4	0.1692	0.0049	0.0292	4.2	6.7
OG0000258	45..46	0.029	845.6	228.4	0.1692	0.0047	0.0276	3.9	6.3
OG0000258	46..4	0	845.6	228.4	0.1692	0	0	0	0
OG0000258	46..5	0.006	845.6	228.4	0.1692	0.0009	0.0056	0.8	1.3
OG0000258	44..47	0.063	845.6	228.4	0.1692	0.0103	0.0611	8.7	14
OG0000258	47..48	0.064	845.6	228.4	0.1692	0.0105	0.0621	8.9	14.2
OG0000258	48..14	0.006	845.6	228.4	0.1692	0.001	0.0058	0.8	1.3
OG0000258	48..15	0.003	845.6	228.4	0.1692	0.0004	0.0027	0.4	0.6
OG0000258	47..49	0	845.6	228.4	0.1692	0	0	0	0
OG0000258	49..50	0.05	845.6	228.4	0.1692	0.0082	0.0486	7	11.1
OG0000258	50..11	0.021	845.6	228.4	0.1692	0.0034	0.0198	2.8	4.5
OG0000258	50..51	0.006	845.6	228.4	0.1692	0.0009	0.0056	0.8	1.3
OG0000258	51..18	0.003	845.6	228.4	0.1692	0.0005	0.0028	0.4	0.6
OG0000258	51..7	0.009	845.6	228.4	0.1692	0.0014	0.0084	1.2	1.9
OG0000258	49..52	0.091	845.6	228.4	0.1692	0.0149	0.0878	12.6	20.1
OG0000258	52..16	0.035	845.6	228.4	0.1692	0.0058	0.034	4.9	7.8
OG0000258	52..53	0.015	845.6	228.4	0.1692	0.0024	0.014	2	3.2
OG0000258	53..23	0.003	845.6	228.4	0.1692	0.0005	0.0028	0.4	0.6
OG0000258	53..22	0	845.6	228.4	0.1692	0	0	0	0
OG0000115	28..25	0.63	750.9	227.1	0.1688	0.0979	0.5801	73.5	131.8
OG0000115	28..29	0.615	750.9	227.1	0.1688	0.0957	0.5669	71.9	128.8
OG0000115	29..30	0.568	750.9	227.1	0.1688	0.0884	0.5235	66.4	118.9
OG0000115	30..21	0.66	750.9	227.1	0.1688	0.1026	0.6078	77	138
OG0000115	30..20	0.799	750.9	227.1	0.1688	0.1243	0.7362	93.3	167.2
OG0000115	29..31	0.524	750.9	227.1	0.1688	0.0815	0.4825	61.2	109.6
OG0000115	31..32	0.451	750.9	227.1	0.1688	0.0701	0.4155	52.7	94.4
OG0000115	32..26	0.739	750.9	227.1	0.1688	0.1149	0.6805	86.3	154.6
OG0000115	32..17	0.89	750.9	227.1	0.1688	0.1384	0.8201	103.9	186.3
OG0000115	31..33	0.366	750.9	227.1	0.1688	0.057	0.3374	42.8	76.6
OG0000115	33..19	0.346	750.9	227.1	0.1688	0.0538	0.3185	40.4	72.3
OG0000115	33..34	0.138	750.9	227.1	0.1688	0.0214	0.127	16.1	28.8
OG0000115	34..42	0.222	750.9	227.1	0.1688	0.0345	0.2047	25.9	46.5
OG0000115	42..43	0.282	750.9	227.1	0.1688	0.0438	0.2594	32.9	58.9
OG0000115	43..13	0	750.9	227.1	0.1688	0	0	0	0
OG0000115	43..1	0	750.9	227.1	0.1688	0	0	0	0
OG0000115	42..44	0.14	750.9	227.1	0.1688	0.0217	0.1287	16.3	29.2
OG0000115	44..45	0.069	750.9	227.1	0.1688	0.0108	0.0639	8.1	14.5
OG0000115	45..6	0.035	750.9	227.1	0.1688	0.0055	0.0327	4.1	7.4
OG0000115	45..46	0.013	750.9	227.1	0.1688	0.0021	0.0123	1.6	2.8
OG0000115	46..4	0.003	750.9	227.1	0.1688	0.0005	0.003	0.4	0.7
OG0000115	46..5	0	750.9	227.1	0.1688	0	0	0	0
OG0000115	44..47	0.052	750.9	227.1	0.1688	0.0081	0.048	6.1	10.9
OG0000115	47..48	0.05	750.9	227.1	0.1688	0.0078	0.0463	5.9	10.5
OG0000115	48..14	0.003	750.9	227.1	0.1688	0.0005	0.003	0.4	0.7
OG0000115	48..15	0	750.9	227.1	0.1688	0	0	0	0
OG0000115	47..49	0.006	750.9	227.1	0.1688	0.0009	0.0056	0.7	1.3
OG0000115	49..50	0.045	750.9	227.1	0.1688	0.007	0.0415	5.3	9.4
OG0000115	50..11	0.01	750.9	227.1	0.1688	0.0016	0.0092	1.2	2.1
OG0000115	50..51	0.02	750.9	227.1	0.1688	0.003	0.018	2.3	4.1
OG0000115	51..18	0	750.9	227.1	0.1688	0	0	0	0
OG0000115	51..7	0.003	750.9	227.1	0.1688	0.0005	0.003	0.4	0.7
OG0000115	49..52	0.093	750.9	227.1	0.1688	0.0145	0.0857	10.9	19.5
OG0000115	52..16	0.036	750.9	227.1	0.1688	0.0056	0.0333	4.2	7.6
OG0000115	52..53	0.024	750.9	227.1	0.1688	0.0037	0.0221	2.8	5
OG0000115	53..23	0.003	750.9	227.1	0.1688	0.0005	0.003	0.4	0.7
OG0000115	53..22	0	750.9	227.1	0.1688	0	0	0	0
OG0000417	28..25	0.525	287.5	87.5	0.1687	0.0814	0.4825	23.4	42.2
OG0000417	28..29	0.586	287.5	87.5	0.1687	0.0909	0.5387	26.1	47.1
OG0000417	29..30	0.841	287.5	87.5	0.1687	0.1304	0.7731	37.5	67.6
OG0000417	30..21	0.836	287.5	87.5	0.1687	0.1297	0.7688	37.3	67.2
OG0000417	30..20	1.165	287.5	87.5	0.1687	0.1806	1.0706	51.9	93.7
OG0000417	29..31	0.243	287.5	87.5	0.1687	0.0377	0.2235	10.8	19.6
OG0000417	31..32	0.247	287.5	87.5	0.1687	0.0382	0.2266	11	19.8
OG0000417	32..26	0.874	287.5	87.5	0.1687	0.1355	0.8032	39	70.3
OG0000417	32..17	0.699	287.5	87.5	0.1687	0.1084	0.6425	31.2	56.2
OG0000417	31..33	0.389	287.5	87.5	0.1687	0.0603	0.3572	17.3	31.2
OG0000417	33..19	0.432	287.5	87.5	0.1687	0.0669	0.3967	19.2	34.7
OG0000417	33..34	0	287.5	87.5	0.1687	0	0	0	0
OG0000417	34..42	0.386	287.5	87.5	0.1687	0.0599	0.3549	17.2	31
OG0000417	42..43	0.341	287.5	87.5	0.1687	0.0529	0.3138	15.2	27.5
OG0000417	43..13	0	287.5	87.5	0.1687	0	0	0	0
OG0000417	43..1	0	287.5	87.5	0.1687	0	0	0	0
OG0000417	42..44	0.135	287.5	87.5	0.1687	0.0209	0.1241	6	10.9
OG0000417	44..45	0.084	287.5	87.5	0.1687	0.013	0.0769	3.7	6.7
OG0000417	45..6	0.031	287.5	87.5	0.1687	0.0047	0.0281	1.4	2.5
OG0000417	45..46	0.036	287.5	87.5	0.1687	0.0056	0.033	1.6	2.9
OG0000417	46..4	0.008	287.5	87.5	0.1687	0.0013	0.0075	0.4	0.7
OG0000417	46..5	0	287.5	87.5	0.1687	0	0	0	0
OG0000417	44..47	0.093	287.5	87.5	0.1687	0.0144	0.0853	4.1	7.5
OG0000417	47..48	0.113	287.5	87.5	0.1687	0.0176	0.1042	5.1	9.1
OG0000417	48..14	0.009	287.5	87.5	0.1687	0.0013	0.0079	0.4	0.7
OG0000417	48..15	0.008	287.5	87.5	0.1687	0.0012	0.0069	0.3	0.6
OG0000417	47..49	0.024	287.5	87.5	0.1687	0.0037	0.0221	1.1	1.9
OG0000417	49..50	0.04	287.5	87.5	0.1687	0.0061	0.0363	1.8	3.2
OG0000417	50..11	0.01	287.5	87.5	0.1687	0.0016	0.0095	0.5	0.8
OG0000417	50..51	0.016	287.5	87.5	0.1687	0.0024	0.0143	0.7	1.2
OG0000417	51..18	0.025	287.5	87.5	0.1687	0.0039	0.0232	1.1	2
OG0000417	51..7	0	287.5	87.5	0.1687	0	0	0	0
OG0000417	49..52	0.087	287.5	87.5	0.1687	0.0135	0.0801	3.9	7
OG0000417	52..16	0.086	287.5	87.5	0.1687	0.0134	0.0792	3.8	6.9
OG0000417	52..53	0.007	287.5	87.5	0.1687	0.001	0.006	0.3	0.5
OG0000417	53..23	0	287.5	87.5	0.1687	0	0	0	0
OG0000417	53..22	0	287.5	87.5	0.1687	0	0	0	0
OG0000397	35..3	1.059	907.3	268.7	0.1686	0.1659	0.9843	150.5	264.5
OG0000501	36..24	0.126	410.1	114.9	0.1686	0.0202	0.1198	8.3	13.8
OG0000133	28..25	0.753	758.5	204.5	0.1685	0.1226	0.7274	93	148.8
OG0000133	28..29	0.779	758.5	204.5	0.1685	0.1267	0.7521	96.1	153.8
OG0000133	29..30	0.995	758.5	204.5	0.1685	0.1619	0.9611	122.8	196.6
OG0000133	30..21	0.707	758.5	204.5	0.1685	0.115	0.6825	87.2	139.6
OG0000133	30..20	0.93	758.5	204.5	0.1685	0.1514	0.8984	114.8	183.7
OG0000133	29..31	1.095	758.5	204.5	0.1685	0.1782	1.0577	135.2	216.3
OG0000133	31..32	0.562	758.5	204.5	0.1685	0.0915	0.543	69.4	111.1
OG0000133	32..26	1.155	758.5	204.5	0.1685	0.1881	1.1161	142.6	228.3
OG0000133	32..17	0.804	758.5	204.5	0.1685	0.1309	0.7766	99.3	158.8
OG0000133	31..33	0.438	758.5	204.5	0.1685	0.0712	0.4228	54	86.5
OG0000133	33..19	0.319	758.5	204.5	0.1685	0.0519	0.3079	39.4	63
OG0000133	33..34	0.013	758.5	204.5	0.1685	0.0021	0.0123	1.6	2.5
OG0000133	34..42	0.219	758.5	204.5	0.1685	0.0356	0.2114	27	43.2
OG0000133	42..43	0.243	758.5	204.5	0.1685	0.0395	0.2346	30	48
OG0000133	43..13	0	758.5	204.5	0.1685	0	0	0	0
OG0000133	43..1	0	758.5	204.5	0.1685	0	0	0	0
OG0000133	42..44	0.075	758.5	204.5	0.1685	0.0122	0.0724	9.2	14.8
OG0000133	44..45	0.072	758.5	204.5	0.1685	0.0117	0.0695	8.9	14.2
OG0000133	45..6	0.01	758.5	204.5	0.1685	0.0016	0.0095	1.2	2
OG0000133	45..46	0.018	758.5	204.5	0.1685	0.0029	0.017	2.2	3.5
OG0000133	46..4	0.003	758.5	204.5	0.1685	0.0006	0.0033	0.4	0.7
OG0000133	46..5	0.003	758.5	204.5	0.1685	0.0006	0.0033	0.4	0.7
OG0000133	44..47	0.038	758.5	204.5	0.1685	0.0062	0.0368	4.7	7.5
OG0000133	47..48	0.074	758.5	204.5	0.1685	0.012	0.0712	9.1	14.6
OG0000133	48..14	0.014	758.5	204.5	0.1685	0.0023	0.0134	1.7	2.7
OG0000133	48..15	0.004	758.5	204.5	0.1685	0.0006	0.0034	0.4	0.7
OG0000133	47..49	0.009	758.5	204.5	0.1685	0.0015	0.0088	1.1	1.8
OG0000133	49..50	0.061	758.5	204.5	0.1685	0.0099	0.059	7.5	12.1
OG0000133	50..11	0.007	758.5	204.5	0.1685	0.0011	0.0065	0.8	1.3
OG0000133	50..51	0.007	758.5	204.5	0.1685	0.0012	0.007	0.9	1.4
OG0000133	51..18	0.003	758.5	204.5	0.1685	0.0006	0.0033	0.4	0.7
OG0000133	51..7	0.007	758.5	204.5	0.1685	0.0011	0.0068	0.9	1.4
OG0000133	49..52	0.051	758.5	204.5	0.1685	0.0082	0.0488	6.2	10
OG0000133	52..16	0.041	758.5	204.5	0.1685	0.0067	0.0399	5.1	8.2
OG0000133	52..53	0.018	758.5	204.5	0.1685	0.003	0.0178	2.3	3.6
OG0000133	53..23	0	758.5	204.5	0.1685	0	0	0	0
OG0000133	53..22	0	758.5	204.5	0.1685	0	0	0	0
OG0000467	37..27	0.168	591.5	167.5	0.1685	0.0268	0.159	15.8	26.6
OG0000201	37..27	0.095	777.3	215.7	0.1684	0.0153	0.0907	11.9	19.6
OG0000417	35..36	0.464	287.5	87.5	0.1677	0.0716	0.427	20.6	37.4
OG0000417	36..37	0.098	287.5	87.5	0.1677	0.0152	0.0907	4.4	7.9
OG0000417	37..38	0.103	287.5	87.5	0.1677	0.0159	0.0946	4.6	8.3
OG0000417	38..39	0.135	287.5	87.5	0.1677	0.0209	0.1247	6	10.9
OG0000417	39..10	0.051	287.5	87.5	0.1677	0.0078	0.0466	2.2	4.1
OG0000417	39..8	0	287.5	87.5	0.1677	0	0	0	0
OG0000417	38..40	0.233	287.5	87.5	0.1677	0.0359	0.2143	10.3	18.7
OG0000417	40..2	0.05	287.5	87.5	0.1677	0.0077	0.046	2.2	4
OG0000417	40..41	0	287.5	87.5	0.1677	0	0	0	0
OG0000417	41..12	0.016	287.5	87.5	0.1677	0.0024	0.0146	0.7	1.3
OG0000417	41..9	0.025	287.5	87.5	0.1677	0.0039	0.023	1.1	2
OG0000427	35..36	0.254	1487.4	387.6	0.1677	0.0419	0.2496	62.3	96.8
OG0000427	36..37	0.033	1487.4	387.6	0.1677	0.0054	0.0319	8	12.4
OG0000427	37..38	0.097	1487.4	387.6	0.1677	0.016	0.0952	23.7	36.9
OG0000427	38..39	0.136	1487.4	387.6	0.1677	0.0224	0.1334	33.3	51.7
OG0000427	39..10	0.009	1487.4	387.6	0.1677	0.0015	0.009	2.3	3.5
OG0000427	39..8	0.011	1487.4	387.6	0.1677	0.0019	0.0112	2.8	4.4
OG0000427	38..40	0.136	1487.4	387.6	0.1677	0.0223	0.1332	33.2	51.6
OG0000427	40..2	0.02	1487.4	387.6	0.1677	0.0033	0.02	5	7.7
OG0000427	40..41	0.024	1487.4	387.6	0.1677	0.0039	0.0232	5.8	9
OG0000427	41..12	0.007	1487.4	387.6	0.1677	0.0012	0.0069	1.7	2.7
OG0000427	41..9	0.014	1487.4	387.6	0.1677	0.0023	0.0135	3.4	5.2
OG0000204	35..36	0.272	916.2	259.8	0.1674	0.0432	0.2582	39.6	67.1
OG0000204	36..37	0.004	916.2	259.8	0.1674	0.0007	0.004	0.6	1
OG0000204	37..38	0.096	916.2	259.8	0.1674	0.0152	0.0907	13.9	23.6
OG0000204	38..39	0.112	916.2	259.8	0.1674	0.0178	0.1064	16.3	27.7
OG0000204	39..10	0.011	916.2	259.8	0.1674	0.0017	0.0104	1.6	2.7
OG0000204	39..8	0.003	916.2	259.8	0.1674	0.0004	0.0025	0.4	0.6
OG0000204	38..40	0.157	916.2	259.8	0.1674	0.0249	0.149	22.8	38.7
OG0000204	40..2	0.023	916.2	259.8	0.1674	0.0036	0.0217	3.3	5.6
OG0000204	40..41	0.01	916.2	259.8	0.1674	0.0016	0.0097	1.5	2.5
OG0000204	41..12	0.011	916.2	259.8	0.1674	0.0017	0.0103	1.6	2.7
OG0000204	41..9	0.016	916.2	259.8	0.1674	0.0026	0.0155	2.4	4
OG0000136	35..3	0.722	531.9	146.1	0.1672	0.1161	0.6942	61.7	101.4
OG0000342	35..36	0.222	1282.4	373.6	0.1671	0.0349	0.2088	44.7	78
OG0000342	36..37	0.027	1282.4	373.6	0.1671	0.0042	0.0253	5.4	9.4
OG0000342	37..38	0.074	1282.4	373.6	0.1671	0.0116	0.0695	14.9	26
OG0000342	38..39	0.101	1282.4	373.6	0.1671	0.0158	0.0948	20.3	35.4
OG0000342	39..10	0.012	1282.4	373.6	0.1671	0.0019	0.0114	2.5	4.3
OG0000342	39..8	0.009	1282.4	373.6	0.1671	0.0014	0.0086	1.8	3.2
OG0000342	38..40	0.115	1282.4	373.6	0.1671	0.018	0.1077	23.1	40.2
OG0000342	40..2	0.02	1282.4	373.6	0.1671	0.0031	0.0187	4	7
OG0000342	40..41	0.007	1282.4	373.6	0.1671	0.0011	0.0067	1.4	2.5
OG0000342	41..12	0.007	1282.4	373.6	0.1671	0.0012	0.007	1.5	2.6
OG0000342	41..9	0.013	1282.4	373.6	0.1671	0.0021	0.0127	2.7	4.7
OG0000505	37..27	0.134	944	280	0.1671	0.0209	0.1252	19.8	35.1
OG0000481	35..36	0.146	357.8	107.2	0.167	0.0226	0.1351	8.1	14.5
OG0000481	36..37	0.021	357.8	107.2	0.167	0.0032	0.0192	1.1	2.1
OG0000481	37..38	0.087	357.8	107.2	0.167	0.0135	0.0807	4.8	8.7
OG0000481	38..39	0.089	357.8	107.2	0.167	0.0138	0.0828	4.9	8.9
OG0000481	39..10	0.016	357.8	107.2	0.167	0.0025	0.0152	0.9	1.6
OG0000481	39..8	0.049	357.8	107.2	0.167	0.0076	0.0455	2.7	4.9
OG0000481	38..40	0.13	357.8	107.2	0.167	0.0202	0.1207	7.2	12.9
OG0000481	40..2	0.015	357.8	107.2	0.167	0.0023	0.0137	0.8	1.5
OG0000481	40..41	0.014	357.8	107.2	0.167	0.0021	0.0125	0.7	1.3
OG0000481	41..12	0.014	357.8	107.2	0.167	0.0022	0.0131	0.8	1.4
OG0000481	41..9	0	357.8	107.2	0.167	0	0	0	0
OG0000316	35..36	0.198	1059.6	302.4	0.1665	0.0313	0.1878	33.1	56.8
OG0000316	36..37	0.019	1059.6	302.4	0.1665	0.003	0.0178	3.1	5.4
OG0000316	37..38	0.073	1059.6	302.4	0.1665	0.0115	0.0692	12.2	20.9
OG0000316	38..39	0.092	1059.6	302.4	0.1665	0.0146	0.0876	15.5	26.5
OG0000316	39..10	0.007	1059.6	302.4	0.1665	0.0012	0.0071	1.3	2.1
OG0000316	39..8	0.009	1059.6	302.4	0.1665	0.0013	0.0081	1.4	2.4
OG0000316	38..40	0.144	1059.6	302.4	0.1665	0.0228	0.1367	24.1	41.3
OG0000316	40..2	0.014	1059.6	302.4	0.1665	0.0022	0.0133	2.3	4
OG0000316	40..41	0.007	1059.6	302.4	0.1665	0.0011	0.0069	1.2	2.1
OG0000316	41..12	0.011	1059.6	302.4	0.1665	0.0018	0.0106	1.9	3.2
OG0000316	41..9	0.026	1059.6	302.4	0.1665	0.004	0.0243	4.3	7.3
OG0000226	28..25	0.607	1893.9	512.1	0.1663	0.0978	0.5881	185.3	301.2
OG0000226	28..29	0.685	1893.9	512.1	0.1663	0.1105	0.6644	209.3	340.3
OG0000226	29..30	0.714	1893.9	512.1	0.1663	0.1151	0.6922	218	354.5
OG0000226	30..21	0.805	1893.9	512.1	0.1663	0.1299	0.781	246	400
OG0000226	30..20	0.809	1893.9	512.1	0.1663	0.1305	0.7849	247.2	402
OG0000226	29..31	0.826	1893.9	512.1	0.1663	0.1333	0.8013	252.4	410.4
OG0000226	31..32	0.516	1893.9	512.1	0.1663	0.0832	0.5001	157.5	256.1
OG0000226	32..26	1.064	1893.9	512.1	0.1663	0.1716	1.0319	325.1	528.5
OG0000226	32..17	0.821	1893.9	512.1	0.1663	0.1325	0.7963	250.9	407.8
OG0000226	31..33	0.379	1893.9	512.1	0.1663	0.0612	0.3679	115.9	188.4
OG0000226	33..19	0.38	1893.9	512.1	0.1663	0.0612	0.3681	116	188.5
OG0000226	33..34	0.023	1893.9	512.1	0.1663	0.0038	0.0226	7.1	11.6
OG0000226	34..42	0.155	1893.9	512.1	0.1663	0.025	0.1502	47.3	76.9
OG0000226	42..43	0.215	1893.9	512.1	0.1663	0.0346	0.2081	65.6	106.6
OG0000226	43..13	0.001	1893.9	512.1	0.1663	0.0002	0.0013	0.4	0.7
OG0000226	43..1	0	1893.9	512.1	0.1663	0	0	0	0
OG0000226	42..44	0.081	1893.9	512.1	0.1663	0.013	0.0782	24.6	40
OG0000226	44..45	0.079	1893.9	512.1	0.1663	0.0128	0.0771	24.3	39.5
OG0000226	45..6	0.024	1893.9	512.1	0.1663	0.0038	0.0231	7.3	11.8
OG0000226	45..46	0.016	1893.9	512.1	0.1663	0.0026	0.0154	4.9	7.9
OG0000226	46..4	0.004	1893.9	512.1	0.1663	0.0007	0.0039	1.2	2
OG0000226	46..5	0	1893.9	512.1	0.1663	0	0	0	0
OG0000226	44..47	0.019	1893.9	512.1	0.1663	0.0031	0.0184	5.8	9.4
OG0000226	47..48	0.041	1893.9	512.1	0.1663	0.0066	0.0396	12.5	20.3
OG0000226	48..14	0.004	1893.9	512.1	0.1663	0.0006	0.0038	1.2	2
OG0000226	48..15	0.004	1893.9	512.1	0.1663	0.0007	0.004	1.3	2
OG0000226	47..49	0.009	1893.9	512.1	0.1663	0.0014	0.0083	2.6	4.3
OG0000226	49..50	0.03	1893.9	512.1	0.1663	0.0048	0.029	9.2	14.9
OG0000226	50..11	0.022	1893.9	512.1	0.1663	0.0035	0.0213	6.7	10.9
OG0000226	50..51	0.014	1893.9	512.1	0.1663	0.0023	0.0136	4.3	7
OG0000226	51..18	0.011	1893.9	512.1	0.1663	0.0017	0.0103	3.2	5.3
OG0000226	51..7	0.011	1893.9	512.1	0.1663	0.0018	0.0108	3.4	5.6
OG0000226	49..52	0.073	1893.9	512.1	0.1663	0.0118	0.0712	22.4	36.4
OG0000226	52..16	0.018	1893.9	512.1	0.1663	0.003	0.0178	5.6	9.1
OG0000226	52..53	0.013	1893.9	512.1	0.1663	0.0021	0.0125	3.9	6.4
OG0000226	53..23	0.001	1893.9	512.1	0.1663	0.0002	0.0013	0.4	0.7
OG0000226	53..22	0	1893.9	512.1	0.1663	0	0	0	0
OG0000503	36..24	0.073	293.4	81.6	0.1663	0.0116	0.0699	3.4	5.7
OG0000357	35..3	0.829	1004.6	285.4	0.166	0.1309	0.7885	131.5	225
OG0000319	28..25	0.729	1393.9	388.1	0.1659	0.116	0.6993	161.7	271.4
OG0000319	28..29	0.665	1393.9	388.1	0.1659	0.1059	0.6382	147.6	247.7
OG0000319	29..30	0.556	1393.9	388.1	0.1659	0.0884	0.5331	123.3	206.9
OG0000319	30..21	0.666	1393.9	388.1	0.1659	0.1059	0.6386	147.7	247.9
OG0000319	30..20	0.733	1393.9	388.1	0.1659	0.1165	0.7025	162.5	272.7
OG0000319	29..31	0.6	1393.9	388.1	0.1659	0.0955	0.5757	133.1	223.4
OG0000319	31..32	0.3	1393.9	388.1	0.1659	0.0477	0.2872	66.4	111.5
OG0000319	32..26	0.835	1393.9	388.1	0.1659	0.1329	0.8009	185.2	310.9
OG0000319	32..17	0.751	1393.9	388.1	0.1659	0.1196	0.7206	166.6	279.7
OG0000319	31..33	0.449	1393.9	388.1	0.1659	0.0715	0.4309	99.6	167.2
OG0000319	33..19	0.334	1393.9	388.1	0.1659	0.0532	0.3207	74.2	124.5
OG0000319	33..34	0.013	1393.9	388.1	0.1659	0.002	0.0123	2.8	4.8
OG0000319	34..42	0.165	1393.9	388.1	0.1659	0.0262	0.1578	36.5	61.2
OG0000319	42..43	0.196	1393.9	388.1	0.1659	0.0312	0.188	43.5	72.9
OG0000319	43..13	0	1393.9	388.1	0.1659	0	0	0	0
OG0000319	43..1	0.002	1393.9	388.1	0.1659	0.0003	0.0017	0.4	0.7
OG0000319	42..44	0.082	1393.9	388.1	0.1659	0.013	0.0785	18.1	30.5
OG0000319	44..45	0.102	1393.9	388.1	0.1659	0.0163	0.0983	22.7	38.1
OG0000319	45..6	0.014	1393.9	388.1	0.1659	0.0023	0.0136	3.1	5.3
OG0000319	45..46	0.004	1393.9	388.1	0.1659	0.0007	0.0042	1	1.6
OG0000319	46..4	0.006	1393.9	388.1	0.1659	0.0009	0.0053	1.2	2.1
OG0000319	46..5	0	1393.9	388.1	0.1659	0	0	0	0
OG0000319	44..47	0.029	1393.9	388.1	0.1659	0.0046	0.0274	6.3	10.6
OG0000319	47..48	0.051	1393.9	388.1	0.1659	0.0081	0.0491	11.4	19.1
OG0000319	48..14	0.01	1393.9	388.1	0.1659	0.0015	0.0092	2.1	3.6
OG0000319	48..15	0.005	1393.9	388.1	0.1659	0.0008	0.005	1.1	1.9
OG0000319	47..49	0.001	1393.9	388.1	0.1659	0.0002	0.0013	0.3	0.5
OG0000319	49..50	0.04	1393.9	388.1	0.1659	0.0064	0.0384	8.9	14.9
OG0000319	50..11	0.02	1393.9	388.1	0.1659	0.0032	0.0193	4.5	7.5
OG0000319	50..51	0.026	1393.9	388.1	0.1659	0.0041	0.0246	5.7	9.5
OG0000319	51..18	0.006	1393.9	388.1	0.1659	0.0009	0.0054	1.2	2.1
OG0000319	51..7	0.004	1393.9	388.1	0.1659	0.0006	0.0035	0.8	1.4
OG0000319	49..52	0.036	1393.9	388.1	0.1659	0.0058	0.0348	8.1	13.5
OG0000319	52..16	0.02	1393.9	388.1	0.1659	0.0033	0.0197	4.5	7.6
OG0000319	52..53	0.015	1393.9	388.1	0.1659	0.0023	0.0141	3.3	5.5
OG0000319	53..23	0.004	1393.9	388.1	0.1659	0.0006	0.0035	0.8	1.4
OG0000319	53..22	0	1393.9	388.1	0.1659	0	0	0	0
OG0000214	35..3	0.89	340.9	97.1	0.1656	0.1401	0.8464	47.8	82.2
OG0000235	36..24	0.083	637.1	181.9	0.1656	0.0131	0.0791	8.3	14.4
OG0000195	35..36	0.28	887.6	252.4	0.1654	0.044	0.2663	39.1	67.2
OG0000195	36..37	0.019	887.6	252.4	0.1654	0.003	0.0183	2.7	4.6
OG0000195	37..38	0.042	887.6	252.4	0.1654	0.0066	0.04	5.9	10.1
OG0000195	38..39	0.08	887.6	252.4	0.1654	0.0127	0.0765	11.2	19.3
OG0000195	39..10	0.019	887.6	252.4	0.1654	0.0029	0.0178	2.6	4.5
OG0000195	39..8	0.007	887.6	252.4	0.1654	0.0011	0.0067	1	1.7
OG0000195	38..40	0.133	887.6	252.4	0.1654	0.0209	0.1263	18.5	31.9
OG0000195	40..2	0.011	887.6	252.4	0.1654	0.0018	0.0108	1.6	2.7
OG0000195	40..41	0	887.6	252.4	0.1654	0	0	0	0
OG0000195	41..12	0.011	887.6	252.4	0.1654	0.0018	0.0108	1.6	2.7
OG0000195	41..9	0.011	887.6	252.4	0.1654	0.0017	0.0105	1.5	2.6
OG0000144	28..25	0.882	1334.2	363.8	0.1653	0.1412	0.8543	188.4	310.8
OG0000144	28..29	0.844	1334.2	363.8	0.1653	0.1352	0.8179	180.4	297.5
OG0000144	29..30	0.643	1334.2	363.8	0.1653	0.1029	0.6227	137.3	226.5
OG0000144	30..21	0.762	1334.2	363.8	0.1653	0.122	0.7381	162.8	268.5
OG0000144	30..20	1.082	1334.2	363.8	0.1653	0.1733	1.0485	231.3	381.4
OG0000144	29..31	0.558	1334.2	363.8	0.1653	0.0894	0.5409	119.3	196.8
OG0000144	31..32	0.435	1334.2	363.8	0.1653	0.0697	0.4217	93	153.4
OG0000144	32..26	0.865	1334.2	363.8	0.1653	0.1384	0.8374	184.7	304.6
OG0000144	32..17	1.035	1334.2	363.8	0.1653	0.1658	1.0028	221.2	364.8
OG0000144	31..33	0.621	1334.2	363.8	0.1653	0.0994	0.6015	132.7	218.8
OG0000144	33..19	0.402	1334.2	363.8	0.1653	0.0644	0.3899	86	141.8
OG0000144	33..34	0.033	1334.2	363.8	0.1653	0.0053	0.0322	7.1	11.7
OG0000144	34..42	0.219	1334.2	363.8	0.1653	0.035	0.2118	46.7	77
OG0000144	42..43	0.24	1334.2	363.8	0.1653	0.0385	0.2327	51.3	84.6
OG0000144	43..13	0	1334.2	363.8	0.1653	0	0	0	0
OG0000144	43..1	0.002	1334.2	363.8	0.1653	0.0003	0.0018	0.4	0.7
OG0000144	42..44	0.107	1334.2	363.8	0.1653	0.0171	0.1032	22.8	37.5
OG0000144	44..45	0.076	1334.2	363.8	0.1653	0.0121	0.0733	16.2	26.7
OG0000144	45..6	0.034	1334.2	363.8	0.1653	0.0054	0.0329	7.3	12
OG0000144	45..46	0.012	1334.2	363.8	0.1653	0.0019	0.0114	2.5	4.1
OG0000144	46..4	0.002	1334.2	363.8	0.1653	0.0003	0.0018	0.4	0.6
OG0000144	46..5	0.004	1334.2	363.8	0.1653	0.0006	0.0037	0.8	1.3
OG0000144	44..47	0.04	1334.2	363.8	0.1653	0.0064	0.039	8.6	14.2
OG0000144	47..48	0.072	1334.2	363.8	0.1653	0.0115	0.0696	15.4	25.3
OG0000144	48..14	0.004	1334.2	363.8	0.1653	0.0006	0.0036	0.8	1.3
OG0000144	48..15	0.004	1334.2	363.8	0.1653	0.0006	0.0036	0.8	1.3
OG0000144	47..49	0.009	1334.2	363.8	0.1653	0.0014	0.0084	1.8	3
OG0000144	49..50	0.044	1334.2	363.8	0.1653	0.0071	0.0427	9.4	15.5
OG0000144	50..11	0.029	1334.2	363.8	0.1653	0.0046	0.028	6.2	10.2
OG0000144	50..51	0.023	1334.2	363.8	0.1653	0.0037	0.0221	4.9	8
OG0000144	51..18	0	1334.2	363.8	0.1653	0	0	0	0
OG0000144	51..7	0.002	1334.2	363.8	0.1653	0.0003	0.0018	0.4	0.7
OG0000144	49..52	0.062	1334.2	363.8	0.1653	0.01	0.0604	13.3	22
OG0000144	52..16	0.013	1334.2	363.8	0.1653	0.0021	0.0129	2.8	4.7
OG0000144	52..53	0.017	1334.2	363.8	0.1653	0.0028	0.0168	3.7	6.1
OG0000144	53..23	0.004	1334.2	363.8	0.1653	0.0006	0.0036	0.8	1.3
OG0000144	53..22	0.002	1334.2	363.8	0.1653	0.0003	0.0018	0.4	0.7
OG0000199	35..36	0.187	1985.4	558.6	0.1652	0.0295	0.1787	58.6	99.8
OG0000199	36..37	0.019	1985.4	558.6	0.1652	0.003	0.0183	6	10.2
OG0000199	37..38	0.053	1985.4	558.6	0.1652	0.0083	0.0502	16.5	28.1
OG0000199	38..39	0.115	1985.4	558.6	0.1652	0.0182	0.1102	36.2	61.6
OG0000199	39..10	0.004	1985.4	558.6	0.1652	0.0006	0.0035	1.2	2
OG0000199	39..8	0.015	1985.4	558.6	0.1652	0.0023	0.0139	4.6	7.8
OG0000199	38..40	0.112	1985.4	558.6	0.1652	0.0176	0.1067	35	59.6
OG0000199	40..2	0.014	1985.4	558.6	0.1652	0.0022	0.0134	4.4	7.5
OG0000199	40..41	0.003	1985.4	558.6	0.1652	0.0004	0.0027	0.9	1.5
OG0000199	41..12	0.009	1985.4	558.6	0.1652	0.0014	0.0087	2.8	4.8
OG0000199	41..9	0.014	1985.4	558.6	0.1652	0.0023	0.0137	4.5	7.6
OG0000269	37..27	0.152	575.5	165.5	0.1652	0.0238	0.1439	13.7	23.8
OG0000235	35..3	0.841	637.1	181.9	0.1651	0.1319	0.7993	84.1	145.4
OG0000184	35..36	0.148	519	144	0.165	0.0234	0.142	12.2	20.5
OG0000184	36..37	0	519	144	0.165	0	0	0	0
OG0000184	37..38	0.078	519	144	0.165	0.0124	0.0753	6.4	10.8
OG0000184	38..39	0.089	519	144	0.165	0.0141	0.0854	7.3	12.3
OG0000184	39..10	0	519	144	0.165	0	0	0	0
OG0000184	39..8	0	519	144	0.165	0	0	0	0
OG0000184	38..40	0.076	519	144	0.165	0.012	0.073	6.2	10.5
OG0000184	40..2	0.012	519	144	0.165	0.0018	0.0112	1	1.6
OG0000184	40..41	0.017	519	144	0.165	0.0027	0.0166	1.4	2.4
OG0000184	41..12	0.014	519	144	0.165	0.0022	0.0134	1.2	1.9
OG0000184	41..9	0.019	519	144	0.165	0.0031	0.0185	1.6	2.7
OG0000363	35..36	0.345	268.4	76.6	0.165	0.0541	0.3278	14.5	25.1
OG0000363	36..37	0.022	268.4	76.6	0.165	0.0034	0.0205	0.9	1.6
OG0000363	37..38	0.049	268.4	76.6	0.165	0.0077	0.047	2.1	3.6
OG0000363	38..39	0.168	268.4	76.6	0.165	0.0263	0.1595	7.1	12.2
OG0000363	39..10	0.037	268.4	76.6	0.165	0.0058	0.0354	1.6	2.7
OG0000363	39..8	0.009	268.4	76.6	0.165	0.0014	0.0083	0.4	0.6
OG0000363	38..40	0.049	268.4	76.6	0.165	0.0076	0.0462	2	3.5
OG0000363	40..2	0	268.4	76.6	0.165	0	0	0	0
OG0000363	40..41	0	268.4	76.6	0.165	0	0	0	0
OG0000363	41..12	0.009	268.4	76.6	0.165	0.0014	0.0087	0.4	0.7
OG0000363	41..9	0	268.4	76.6	0.165	0	0	0	0
OG0000301	35..3	0.717	1999.3	568.7	0.1649	0.1126	0.6828	225.1	388.3
OG0000390	28..25	0.943	1626.8	485.2	0.1648	0.1452	0.8808	236.2	427.4
OG0000390	28..29	0.948	1626.8	485.2	0.1648	0.146	0.8857	237.5	429.7
OG0000390	29..30	0.548	1626.8	485.2	0.1648	0.0844	0.5121	137.3	248.5
OG0000390	30..21	0.865	1626.8	485.2	0.1648	0.1332	0.8082	216.7	392.1
OG0000390	30..20	0.958	1626.8	485.2	0.1648	0.1475	0.895	240	434.3
OG0000390	29..31	0.655	1626.8	485.2	0.1648	0.1009	0.6122	164.2	297
OG0000390	31..32	0.384	1626.8	485.2	0.1648	0.0591	0.3584	96.1	173.9
OG0000390	32..26	0.746	1626.8	485.2	0.1648	0.1148	0.6967	186.8	338
OG0000390	32..17	0.453	1626.8	485.2	0.1648	0.0699	0.4238	113.6	205.6
OG0000390	31..33	0.251	1626.8	485.2	0.1648	0.0387	0.2349	63	114
OG0000390	33..19	0.426	1626.8	485.2	0.1648	0.0657	0.3983	106.8	193.3
OG0000390	33..34	0.049	1626.8	485.2	0.1648	0.0076	0.0459	12.3	22.3
OG0000390	34..42	0.241	1626.8	485.2	0.1648	0.0372	0.2256	60.5	109.5
OG0000390	42..43	0.256	1626.8	485.2	0.1648	0.0394	0.239	64.1	115.9
OG0000390	43..13	0	1626.8	485.2	0.1648	0	0	0	0
OG0000390	43..1	0.002	1626.8	485.2	0.1648	0.0002	0.0014	0.4	0.7
OG0000390	42..44	0.126	1626.8	485.2	0.1648	0.0194	0.118	31.6	57.2
OG0000390	44..45	0.093	1626.8	485.2	0.1648	0.0143	0.0869	23.3	42.1
OG0000390	45..6	0.019	1626.8	485.2	0.1648	0.003	0.0179	4.8	8.7
OG0000390	45..46	0.012	1626.8	485.2	0.1648	0.0019	0.0116	3.1	5.6
OG0000390	46..4	0.006	1626.8	485.2	0.1648	0.0009	0.0056	1.5	2.7
OG0000390	46..5	0.003	1626.8	485.2	0.1648	0.0005	0.0027	0.7	1.3
OG0000390	44..47	0.047	1626.8	485.2	0.1648	0.0072	0.0436	11.7	21.1
OG0000390	47..48	0.064	1626.8	485.2	0.1648	0.0098	0.0596	16	28.9
OG0000390	48..14	0.005	1626.8	485.2	0.1648	0.0008	0.0047	1.3	2.3
OG0000390	48..15	0.004	1626.8	485.2	0.1648	0.0006	0.0036	1	1.7
OG0000390	47..49	0.01	1626.8	485.2	0.1648	0.0015	0.0089	2.4	4.3
OG0000390	49..50	0.05	1626.8	485.2	0.1648	0.0077	0.0468	12.6	22.7
OG0000390	50..11	0.025	1626.8	485.2	0.1648	0.0039	0.0235	6.3	11.4
OG0000390	50..51	0.016	1626.8	485.2	0.1648	0.0024	0.0145	3.9	7.1
OG0000390	51..18	0.01	1626.8	485.2	0.1648	0.0015	0.0093	2.5	4.5
OG0000390	51..7	0.003	1626.8	485.2	0.1648	0.0005	0.0031	0.8	1.5
OG0000390	49..52	0.081	1626.8	485.2	0.1648	0.0125	0.0756	20.3	36.7
OG0000390	52..16	0.043	1626.8	485.2	0.1648	0.0066	0.0398	10.7	19.3
OG0000390	52..53	0.018	1626.8	485.2	0.1648	0.0027	0.0165	4.4	8
OG0000390	53..23	0.001	1626.8	485.2	0.1648	0.0002	0.0014	0.4	0.7
OG0000390	53..22	0.006	1626.8	485.2	0.1648	0.0009	0.0055	1.5	2.7
OG0000462	37..27	0.139	332.6	87.4	0.1646	0.0226	0.1373	7.5	12
OG0000511	28..25	0.82	618.9	173.1	0.1644	0.1294	0.7874	80.1	136.3
OG0000511	28..29	0.856	618.9	173.1	0.1644	0.1351	0.8218	83.6	142.3
OG0000511	29..30	0.669	618.9	173.1	0.1644	0.1056	0.6422	65.3	111.2
OG0000511	30..21	0.589	618.9	173.1	0.1644	0.0931	0.5662	57.6	98
OG0000511	30..20	1.122	618.9	173.1	0.1644	0.1771	1.0774	109.6	186.5
OG0000511	29..31	0.845	618.9	173.1	0.1644	0.1335	0.812	82.6	140.6
OG0000511	31..32	0.339	618.9	173.1	0.1644	0.0536	0.326	33.2	56.4
OG0000511	32..26	1.099	618.9	173.1	0.1644	0.1735	1.0556	107.4	182.7
OG0000511	32..17	0.879	618.9	173.1	0.1644	0.1387	0.8441	85.9	146.1
OG0000511	31..33	0.49	618.9	173.1	0.1644	0.0773	0.4704	47.8	81.4
OG0000511	33..19	0.316	618.9	173.1	0.1644	0.0498	0.3031	30.8	52.5
OG0000511	33..34	0.017	618.9	173.1	0.1644	0.0027	0.0164	1.7	2.8
OG0000511	34..42	0.218	618.9	173.1	0.1644	0.0345	0.2098	21.3	36.3
OG0000511	42..43	0.359	618.9	173.1	0.1644	0.0568	0.3453	35.1	59.8
OG0000511	43..13	0.008	618.9	173.1	0.1644	0.0013	0.0081	0.8	1.4
OG0000511	43..1	0.04	618.9	173.1	0.1644	0.0064	0.0387	3.9	6.7
OG0000511	42..44	0.103	618.9	173.1	0.1644	0.0162	0.0985	10	17.1
OG0000511	44..45	0.122	618.9	173.1	0.1644	0.0193	0.1176	12	20.4
OG0000511	45..6	0.031	618.9	173.1	0.1644	0.0049	0.0299	3	5.2
OG0000511	45..46	0.009	618.9	173.1	0.1644	0.0015	0.0091	0.9	1.6
OG0000511	46..4	0.004	618.9	173.1	0.1644	0.0006	0.0039	0.4	0.7
OG0000511	46..5	0.012	618.9	173.1	0.1644	0.0019	0.0114	1.2	2
OG0000511	44..47	0.033	618.9	173.1	0.1644	0.0052	0.0316	3.2	5.5
OG0000511	47..48	0.083	618.9	173.1	0.1644	0.0131	0.0795	8.1	13.8
OG0000511	48..14	0.004	618.9	173.1	0.1644	0.0006	0.0039	0.4	0.7
OG0000511	48..15	0	618.9	173.1	0.1644	0	0	0	0
OG0000511	47..49	0.013	618.9	173.1	0.1644	0.0021	0.0127	1.3	2.2
OG0000511	49..50	0.057	618.9	173.1	0.1644	0.0091	0.0551	5.6	9.5
OG0000511	50..11	0.029	618.9	173.1	0.1644	0.0046	0.028	2.8	4.8
OG0000511	50..51	0.016	618.9	173.1	0.1644	0.0025	0.0149	1.5	2.6
OG0000511	51..18	0.004	618.9	173.1	0.1644	0.0006	0.0038	0.4	0.7
OG0000511	51..7	0.004	618.9	173.1	0.1644	0.0006	0.0039	0.4	0.7
OG0000511	49..52	0.115	618.9	173.1	0.1644	0.0182	0.1104	11.2	19.1
OG0000511	52..16	0.035	618.9	173.1	0.1644	0.0055	0.0332	3.4	5.7
OG0000511	52..53	0.023	618.9	173.1	0.1644	0.0036	0.022	2.2	3.8
OG0000511	53..23	0	618.9	173.1	0.1644	0	0	0	0
OG0000511	53..22	0.004	618.9	173.1	0.1644	0.0006	0.0039	0.4	0.7
OG0000173	35..3	1.07	645.3	182.7	0.1642	0.168	1.0229	108.4	186.8
[truncated: 20,050 more rows]

## Sheet: likelihood_scores
Title: Likelihood scores for orthologous groups and significance from branch-based CODEML analysis
orthogroup	alternative_model	null_model	LR	p_value	q_BH	signif_0.05
OG0000079	-2408.34	-2409.59	2.4863	0.778557	0.788603	FALSE
OG0000103	-6122.71	-6126.95	8.48548	0.131432	0.140692	FALSE
OG0000105	-5611.33	-5615.32	7.99036	0.156768	0.165927	FALSE
OG0000106	-4682.89	-4687.51	9.2267	0.100356	0.109416	FALSE
OG0000112	-6225.1	-6227.34	4.47138	0.483721	0.497451	FALSE
OG0000128	-8153.68	-8156.71	6.06903	0.299559	0.312152	FALSE
OG0000135	-11181.4	-11185.9	8.97835	0.109931	0.119028	FALSE
OG0000145	-5560.42	-5565.07	9.31368	0.0971879	0.106208	FALSE
OG0000152	-6754.92	-6759.49	9.14945	0.103249	0.112052	FALSE
OG0000154	-13800.6	-13802.1	2.91167	0.713602	0.727503	FALSE
OG0000162	-11874.5	-11878.6	8.15456	0.147921	0.15727	FALSE
OG0000179	-9581.72	-9582.69	1.94726	0.856393	0.860045	FALSE
OG0000181	-4378.26	-4383.18	9.84125	0.0798605	0.0878839	FALSE
OG0000191	-3161.32	-3164.6	6.54432	0.256794	0.269376	FALSE
OG0000211	-4154.1	-4158.18	8.14543	0.148401	0.157425	FALSE
OG0000215	-3857.47	-3858.81	2.67642	0.749722	0.761033	FALSE
OG0000227	-12788.3	-12792.6	8.50425	0.130548	0.140064	FALSE
OG0000228	-7606.11	-7606.68	1.14147	0.950368	0.950368	FALSE
OG0000230	-4581.36	-4583.81	4.89802	0.428452	0.443518	FALSE
OG0000232	-7122.69	-7124.06	2.72319	0.74257	0.7554	FALSE
OG0000243	-5354.35	-5359.71	10.7354	0.0568857	0.0630427	FALSE
OG0000249	-1310.42	-1313.68	6.52603	0.258342	0.270398	FALSE
OG0000256	-2737.43	-2738.17	1.47167	0.916316	0.918265	FALSE
OG0000273	-9042.78	-9045.07	4.59419	0.467381	0.481699	FALSE
OG0000280	-3717.39	-3719.55	4.32442	0.503713	0.516882	FALSE
OG0000283	-5202.02	-5204.74	5.44161	0.364391	0.37887	FALSE
OG0000295	-2736.4	-2740.33	7.84418	0.165035	0.173896	FALSE
OG0000308	-5284.14	-5289.48	10.6831	0.0580372	0.0641679	FALSE
OG0000309	-2162.01	-2166.59	9.16848	0.10253	0.111528	FALSE
OG0000334	-6113.24	-6115.92	5.36659	0.372796	0.386756	FALSE
OG0000341	-13216.5	-13221.2	9.44588	0.0925476	0.101608	FALSE
OG0000350	-7149.76	-7150.89	2.25756	0.812479	0.819438	FALSE
OG0000351	-3275.62	-3278.01	4.77512	0.443937	0.45854	FALSE
OG0000367	-7059.38	-7063.5	8.23687	0.143656	0.153081	FALSE
OG0000369	-5444.27	-5445.97	3.40105	0.638409	0.653676	FALSE
OG0000379	-2979.86	-2983.09	6.45587	0.264352	0.276075	FALSE
OG0000387	-4152.04	-4156.47	8.85283	0.11508	0.124034	FALSE
OG0000398	-5327.43	-5331.55	8.25017	0.142977	0.152703	FALSE
OG0000410	-4265.8	-4267.44	3.27915	0.657035	0.671287	FALSE
OG0000420	-3600.4	-3601.51	2.2194	0.818028	0.823272	FALSE
OG0000433	-3085.71	-3086.94	2.47293	0.780566	0.788941	FALSE
OG0000440	-5165.72	-5170.03	8.61362	0.125504	0.13496	FALSE
OG0000441	-4245.67	-4250.12	8.91792	0.112383	0.121405	FALSE
OG0000446	-4130.26	-4135.21	9.88695	0.0785026	0.0865919	FALSE
OG0000486	-3431.31	-3434.69	6.77554	0.237876	0.250088	FALSE
OG0000490	-4950.53	-4955.19	9.32001	0.0969609	0.106206	FALSE
OG0000498	-3998.64	-4002.6	7.9182	0.160802	0.169815	FALSE
OG0000041	-3968.22	-4089.25	242.072	2.75941e-50	2.49934e-49	TRUE
OG0000042	-6684.81	-6774.64	179.653	6.34551e-37	3.24863e-36	TRUE
OG0000043	-10290.9	-10303.1	24.4384	0.000178794	0.000232629	TRUE
OG0000044	-7951.75	-7972.3	41.0965	8.9711e-08	1.41792e-07	TRUE
OG0000045	-6158.11	-6199.38	82.5491	2.45614e-16	5.90226e-16	TRUE
OG0000046	-6346.74	-6382.07	70.6506	7.50276e-14	1.65131e-13	TRUE
OG0000047	-7581.09	-7693.97	225.775	8.60214e-47	6.98553e-46	TRUE
OG0000048	-12152.9	-12315	324.308	5.92362e-68	8.20595e-67	TRUE
OG0000049	-1807.21	-1820.62	26.8128	6.20347e-05	8.30067e-05	TRUE
OG0000050	-6643.24	-6743.16	199.834	3.08301e-41	1.88584e-40	TRUE
OG0000051	-15899.7	-15912.7	25.9776	9.01311e-05	0.000119246	TRUE
OG0000052	-11972	-12014.7	85.3209	6.44744e-17	1.57344e-16	TRUE
OG0000053	-7516.01	-7681.16	330.314	3.0228e-69	4.31437e-68	TRUE
OG0000054	-7768.03	-7868.84	201.622	1.27781e-41	7.91904e-41	TRUE
OG0000055	-7277.54	-7300.38	45.6925	1.04899e-08	1.77752e-08	TRUE
OG0000056	-8047.98	-8154.61	213.251	4.14443e-44	2.87063e-43	TRUE
OG0000057	-1638.59	-1646.7	16.2361	0.00620134	0.00737584	TRUE
OG0000058	-6654.95	-6676.36	42.8205	4.01794e-08	6.54827e-08	TRUE
OG0000059	-6259.47	-6360.45	201.955	1.08416e-41	6.80855e-41	TRUE
OG0000060	-11468.7	-11480.3	23.3086	0.00029466	0.000375094	TRUE
OG0000061	-3695.79	-3765.82	140.072	1.72725e-28	6.56077e-28	TRUE
OG0000062	-12409.5	-12579.9	340.688	1.76883e-71	2.87282e-70	TRUE
OG0000063	-4026.71	-4041.99	30.5597	1.14418e-05	1.58502e-05	TRUE
OG0000064	-9715.73	-9792.4	153.354	2.57946e-31	1.08476e-30	TRUE
OG0000065	-13320.8	-13408.5	175.381	5.18536e-36	2.51784e-35	TRUE
OG0000066	-4587.37	-4626.12	77.5017	2.79381e-15	6.45042e-15	TRUE
OG0000067	-3637.78	-3658.78	41.9921	5.91223e-08	9.50397e-08	TRUE
OG0000068	-4557.8	-4565.65	15.7061	0.00773528	0.00913112	TRUE
OG0000069	-2158.78	-2164.5	11.4431	0.0432684	0.0481783	TRUE
OG0000070	-16114.1	-16145.9	63.7025	2.0822e-12	4.33946e-12	TRUE
OG0000071	-12406.2	-12450.4	88.5551	1.35135e-17	3.40368e-17	TRUE
OG0000072	-13145.8	-13166.7	41.7061	6.75461e-08	1.07481e-07	TRUE
OG0000073	-7188.45	-7397.76	418.621	2.872e-88	5.20273e-87	TRUE
OG0000074	-14553.7	-14913.3	719.248	3.38177e-153	1.76979e-151	TRUE
OG0000075	-5995.04	-6000.87	11.6593	0.0397661	0.0444889	TRUE
OG0000076	-17441.8	-17689.9	496.271	5.09436e-105	1.49965e-103	TRUE
OG0000077	-9034.19	-9085.85	103.338	1.04516e-20	2.98346e-20	TRUE
OG0000078	-9092.54	-9116.75	48.4292	2.90281e-09	5.10159e-09	TRUE
OG0000080	-4705.32	-4753.23	95.8274	3.99873e-19	1.08867e-18	TRUE
OG0000081	-12770.1	-12898.5	256.747	1.96028e-53	1.88427e-52	TRUE
OG0000082	-9990.63	-10043.3	105.37	3.8947e-21	1.15371e-20	TRUE
OG0000083	-3028.11	-3047.09	37.948	3.86513e-07	5.87251e-07	TRUE
OG0000084	-5814.51	-5871.91	114.793	3.97248e-23	1.27281e-22	TRUE
OG0000085	-6018	-6024.51	13.0186	0.0232046	0.0264634	TRUE
OG0000086	-2864.41	-2883.84	38.8607	2.53324e-07	3.87389e-07	TRUE
OG0000087	-8167.28	-8233.34	132.132	8.39373e-27	3.10402e-26	TRUE
OG0000088	-8095.8	-8146.62	101.637	2.38795e-20	6.73489e-20	TRUE
OG0000089	-11168.7	-11184.7	32.0955	5.68795e-06	8.04512e-06	TRUE
OG0000090	-4976.25	-5200.86	449.227	7.21057e-95	1.54372e-93	TRUE
OG0000091	-2056.16	-2098.61	84.9025	7.89071e-17	1.91574e-16	TRUE
OG0000092	-7597.09	-7663.03	131.89	9.4518e-27	3.45101e-26	TRUE
OG0000093	-7893.84	-8131.61	475.551	1.50913e-100	3.554e-99	TRUE
OG0000094	-11221	-11284	126.162	1.55149e-25	5.41298e-25	TRUE
OG0000095	-13427.7	-13454.6	53.9141	2.18279e-10	4.09599e-10	TRUE
OG0000096	-11098.9	-11186.8	175.718	4.39234e-36	2.15499e-35	TRUE
OG0000097	-964.15	-1035.91	143.515	3.20073e-29	1.27758e-28	TRUE
OG0000098	-6126.27	-6261.37	270.199	2.53583e-56	2.65417e-55	TRUE
OG0000099	-5798.6	-5881.58	165.953	5.327e-34	2.43594e-33	TRUE
OG0000100	-7398.22	-7443.05	89.6525	7.94922e-18	2.03483e-17	TRUE
OG0000101	-10169.2	-10301.8	265.098	3.15912e-55	3.16584e-54	TRUE
OG0000102	-11184.3	-11230.9	93.3578	1.32294e-18	3.50059e-18	TRUE
OG0000104	-5610.77	-5718.19	214.848	1.88522e-44	1.34536e-43	TRUE
OG0000107	-7406.41	-7497.73	182.656	1.44936e-37	7.93777e-37	TRUE
OG0000108	-12019.7	-12119.5	199.579	3.49588e-41	2.11097e-40	TRUE
OG0000109	-6624.84	-6654.37	59.0655	1.89572e-11	3.81574e-11	TRUE
OG0000110	-4318.27	-4344.99	53.4338	2.73965e-10	5.1003e-10	TRUE
OG0000111	-10383.7	-10505.4	243.379	1.44718e-50	1.33651e-49	TRUE
OG0000113	-8437.44	-8527.8	180.71	3.77459e-37	1.95366e-36	TRUE
OG0000114	-11784.2	-11817.5	66.7656	4.81992e-13	1.04137e-12	TRUE
OG0000115	-9005.16	-9016.5	22.6744	0.00038953	0.000490558	TRUE
OG0000116	-4668.63	-4706.17	75.0723	8.98509e-15	2.02487e-14	TRUE
OG0000117	-11755.7	-11845.3	179.298	7.55825e-37	3.82789e-36	TRUE
OG0000118	-6071.67	-6145.32	147.301	5.01084e-30	2.05227e-29	TRUE
OG0000119	-6076.63	-6091.96	30.6532	1.09661e-05	1.5236e-05	TRUE
OG0000120	-10034	-10117.2	166.256	4.59028e-34	2.14061e-33	TRUE
OG0000121	-3060.31	-3164.47	208.332	4.68196e-43	3.06278e-42	TRUE
OG0000122	-2072.11	-2137.1	129.987	2.39468e-26	8.60989e-26	TRUE
OG0000123	-4671.4	-4700.36	57.917	3.27197e-11	6.50251e-11	TRUE
OG0000124	-10882.9	-11096.4	427.023	4.43233e-90	8.3505e-89	TRUE
OG0000125	-1327.9	-1336.89	17.9756	0.00297716	0.00359522	TRUE
OG0000126	-8067.09	-8116.58	98.9913	8.62216e-20	2.40298e-19	TRUE
OG0000127	-6260.05	-6347.92	175.75	4.32434e-36	2.14396e-35	TRUE
OG0000129	-5565.24	-5617.38	104.281	6.61112e-21	1.91033e-20	TRUE
OG0000130	-1236.22	-1266.35	60.2766	1.06554e-11	2.19156e-11	TRUE
OG0000131	-6987.02	-7011.13	48.2077	3.22146e-09	5.64054e-09	TRUE
OG0000132	-5354.19	-5361.65	14.9192	0.0107133	0.01249	TRUE
OG0000133	-9019.88	-9025.89	12.016	0.0345691	0.0389522	TRUE
OG0000134	-2596.21	-2622.49	52.5467	4.16687e-10	7.63657e-10	TRUE
OG0000136	-5809.62	-5822.52	25.797	9.7698e-05	0.000128896	TRUE
OG0000137	-10616.8	-10629.1	24.5931	0.000166936	0.000218409	TRUE
OG0000138	-10909.3	-10972.3	126.066	1.62632e-25	5.63232e-25	TRUE
OG0000139	-9303.05	-9342.37	78.6477	1.60944e-15	3.75271e-15	TRUE
OG0000140	-5033.64	-5040.94	14.5985	0.0122229	0.0141797	TRUE
OG0000141	-5308.82	-5316.53	15.4085	0.00875223	0.0102545	TRUE
OG0000142	-1305.07	-1376.21	142.289	5.83444e-29	2.30926e-28	TRUE
OG0000143	-8176.89	-8211.96	70.1473	9.54963e-14	2.08235e-13	TRUE
OG0000144	-16529.7	-16538.4	17.3856	0.00382365	0.00457091	TRUE
OG0000146	-10097.6	-10141.1	87.0267	2.82867e-17	7.01212e-17	TRUE
OG0000147	-7531.59	-7561.55	59.9284	1.25756e-11	2.56411e-11	TRUE
OG0000148	-10590.4	-10626.4	72.0658	3.80611e-14	8.45604e-14	TRUE
OG0000149	-9830.8	-9968.25	274.907	2.47245e-57	2.70819e-56	TRUE
OG0000150	-11756.1	-11988	463.735	5.34746e-98	1.19936e-96	TRUE
OG0000151	-7992.23	-8045.31	106.163	2.64873e-21	7.99714e-21	TRUE
OG0000153	-4600.41	-4663.56	126.317	1.43868e-25	5.05684e-25	TRUE
OG0000155	-10349.5	-10447.4	195.923	2.11554e-40	1.26129e-39	TRUE
OG0000156	-5462.21	-5489.8	55.1766	1.20057e-10	2.28012e-10	TRUE
OG0000157	-10636.5	-10682	90.9662	4.21034e-18	1.10171e-17	TRUE
OG0000158	-2975.08	-3008.21	66.2663	6.11965e-13	1.31614e-12	TRUE
OG0000159	-2771.29	-2781.62	20.6592	0.000939345	0.00116429	TRUE
OG0000160	-3900.2	-3911.96	23.5204	0.000268372	0.000343488	TRUE
OG0000161	-10052.6	-10108.9	112.753	1.07297e-22	3.36913e-22	TRUE
OG0000163	-3581.15	-3624.69	87.0928	2.73971e-17	6.82754e-17	TRUE
OG0000164	-9616.89	-9765.96	298.135	2.52099e-62	2.96847e-61	TRUE
OG0000165	-3239.11	-3246.1	13.9798	0.015738	0.0181682	TRUE
OG0000166	-8496.13	-8523.38	54.4926	1.6599e-10	3.13981e-10	TRUE
OG0000167	-21537.9	-21544.8	13.8894	0.0163276	0.0188027	TRUE
OG0000168	-8188.33	-8226.68	76.6882	4.13198e-15	9.44738e-15	TRUE
OG0000169	-2764.51	-2800.86	72.6989	2.80894e-14	6.27019e-14	TRUE
OG0000170	-2349.08	-2401.97	105.788	3.17865e-21	9.53596e-21	TRUE
OG0000171	-8646.53	-8737.5	181.933	2.06827e-37	1.10699e-36	TRUE
OG0000172	-6664.62	-6719.68	110.119	3.86688e-22	1.19822e-21	TRUE
OG0000173	-7647.4	-7658.38	21.9575	0.000533428	0.000664668	TRUE
OG0000174	-8430.7	-8458.82	56.2359	7.26633e-11	1.4201e-10	TRUE
OG0000175	-5518.36	-5765.19	493.648	1.87654e-104	5.19911e-103	TRUE
OG0000176	-4484.71	-4506.13	42.8375	3.98621e-08	6.51911e-08	TRUE
OG0000177	-4884.08	-5043.55	318.944	8.44567e-67	1.10497e-65	TRUE
OG0000178	-5834.68	-5875.54	81.7219	3.66011e-16	8.66288e-16	TRUE
OG0000180	-5831.49	-5846.96	30.94	9.62613e-06	1.34938e-05	TRUE
OG0000182	-10814.6	-10839	48.8286	2.40571e-09	4.27581e-09	TRUE
OG0000183	-3796.99	-3804.95	15.927	0.00705558	0.00837073	TRUE
OG0000184	-5452.86	-5468	30.2836	1.29687e-05	1.78604e-05	TRUE
OG0000185	-6592.49	-6640.28	95.564	4.5432e-19	1.2298e-18	TRUE
OG0000186	-10470.3	-10478.5	16.5134	0.00552136	0.0065837	TRUE
OG0000187	-9443.9	-9478.71	69.6162	1.2317e-13	2.67342e-13	TRUE
OG0000188	-17341.8	-17400	116.318	1.88958e-23	6.18049e-23	TRUE
OG0000189	-5355.2	-5387.36	64.3245	1.54737e-12	3.23916e-12	TRUE
OG0000190	-12053.7	-12268.6	429.774	1.13118e-90	2.21993e-89	TRUE
OG0000192	-3635.46	-3664.14	57.3627	4.25716e-11	8.42489e-11	TRUE
OG0000193	-13174.3	-13246.2	143.846	2.72168e-29	1.09565e-28	TRUE
OG0000194	-3653.78	-3673.75	39.9484	1.52956e-07	2.36981e-07	TRUE
OG0000195	-9545.07	-9607.72	125.293	2.37146e-25	8.09388e-25	TRUE
OG0000196	-8040.54	-8054.65	28.2283	3.28424e-05	4.44505e-05	TRUE
OG0000197	-5741.81	-5824.66	165.701	6.02827e-34	2.73011e-33	TRUE
OG0000198	-13575.1	-13594.8	39.4325	1.94333e-07	2.99121e-07	TRUE
OG0000199	-21725	-21764.6	79.0667	1.31541e-15	3.08237e-15	TRUE
OG0000200	-13691.1	-13825.5	268.781	5.11387e-56	5.23616e-55	TRUE
OG0000201	-7626.79	-7682.22	110.86	2.69637e-22	8.41054e-22	TRUE
OG0000202	-7331.23	-7395.87	129.271	3.39865e-26	1.2127e-25	TRUE
OG0000203	-6462.13	-6572.06	219.845	1.60419e-45	1.21313e-44	TRUE
OG0000204	-10205.5	-10233.5	55.9036	8.50662e-11	1.64881e-10	TRUE
OG0000205	-5874.27	-5887.57	26.6109	6.79055e-05	9.06048e-05	TRUE
OG0000206	-9921.81	-9941.4	39.1773	2.18745e-07	3.356e-07	TRUE
OG0000207	-4101.8	-4153.83	104.074	7.31117e-21	2.09973e-20	TRUE
OG0000208	-14692.1	-15241.6	1098.9	2.31441e-235	2.72521e-233	TRUE
OG0000209	-11378.6	-11419.6	82.0512	3.12267e-16	7.46588e-16	TRUE
OG0000210	-11885.3	-11975.6	180.717	3.76078e-37	1.95366e-36	TRUE
OG0000212	-6649.98	-6661.86	23.7579	0.000241645	0.000310122	TRUE
OG0000213	-5880.5	-6291.83	822.643	1.4604e-175	1.14641e-173	TRUE
OG0000214	-3584.49	-3603.32	37.6704	4.3945e-07	6.65534e-07	TRUE
OG0000216	-9849.36	-9926.61	154.49	1.47718e-31	6.26804e-31	TRUE
OG0000217	-14382.3	-14417.6	70.5406	7.90875e-14	1.73257e-13	TRUE
OG0000218	-13809.6	-13821.9	24.585	0.000167534	0.000218583	TRUE
OG0000219	-6566.54	-6652.33	171.568	3.3772e-35	1.60673e-34	TRUE
OG0000220	-25953.7	-26050.6	193.696	6.3328e-40	3.67946e-39	TRUE
OG0000221	-4049.13	-4063.31	28.3657	3.0871e-05	4.19027e-05	TRUE
OG0000222	-5180.22	-5281.84	203.243	5.74905e-42	3.70932e-41	TRUE
OG0000223	-2390.27	-2472.34	164.146	1.29367e-33	5.80304e-33	TRUE
OG0000224	-8215.16	-8259.72	89.1197	1.02855e-17	2.60456e-17	TRUE
OG0000225	-3487.6	-3505.33	35.4777	1.20798e-06	1.79482e-06	TRUE
OG0000226	-21364.8	-21389.5	49.4316	1.81125e-09	3.23143e-09	TRUE
OG0000229	-5254.56	-5303.12	97.1147	2.14241e-19	5.86672e-19	TRUE
OG0000231	-5076.31	-5146.46	140.3	1.54518e-28	5.91691e-28	TRUE
OG0000233	-4208.94	-4318.89	219.896	1.56375e-45	1.20742e-44	TRUE
OG0000234	-2652.58	-2680.31	55.4642	1.04764e-10	1.99773e-10	TRUE
OG0000235	-6820.85	-6868.16	94.6104	7.21179e-19	1.92997e-18	TRUE
OG0000236	-7196.89	-7218.59	43.4092	3.05255e-08	5.04473e-08	TRUE
OG0000237	-9372.26	-9448.42	152.321	4.27909e-31	1.78358e-30	TRUE
OG0000238	-5208.45	-5286.95	157.005	4.30329e-32	1.8595e-31	TRUE
OG0000239	-8673.01	-8689.96	33.8871	2.50745e-06	3.60063e-06	TRUE
OG0000241	-5733.02	-5751.14	36.2501	8.46436e-07	1.27371e-06	TRUE
OG0000242	-2602.48	-2615.92	26.8799	6.01964e-05	8.07764e-05	TRUE
OG0000244	-4803.36	-4889.59	172.456	2.18337e-35	1.04935e-34	TRUE
OG0000245	-7948.02	-8002.53	109.026	6.57992e-22	2.01243e-21	TRUE
OG0000246	-8283.36	-8388.2	209.67	2.42132e-43	1.65281e-42	TRUE
OG0000247	-8473.73	-8570.13	192.803	9.83022e-40	5.57836e-39	TRUE
OG0000248	-4071.43	-4129.38	115.903	2.31266e-23	7.4607e-23	TRUE
OG0000250	-1881.72	-1888.2	12.957	0.0237851	0.0270598	TRUE
OG0000251	-9655.93	-9710.06	108.26	9.55208e-22	2.9026e-21	TRUE
OG0000252	-3895.86	-3986.38	181.05	3.19216e-37	1.68933e-36	TRUE
OG0000253	-6100.03	-6130.76	61.4658	6.04853e-12	1.2495e-11	TRUE
OG0000254	-13363.8	-13644.2	560.829	5.86112e-119	2.30049e-117	TRUE
OG0000255	-4472.41	-4495.25	45.6922	1.04915e-08	1.77752e-08	TRUE
OG0000257	-7295.13	-7303.89	17.5149	0.00361999	0.00433847	TRUE
OG0000258	-10585.1	-10591.2	12.2845	0.0310905	0.0351166	TRUE
OG0000259	-12753	-12778.1	50.2347	1.24071e-09	2.22195e-09	TRUE
OG0000260	-8275.33	-8385.24	219.821	1.62265e-45	1.21313e-44	TRUE
OG0000261	-3996.71	-4012.94	32.4433	4.85335e-06	6.92705e-06	TRUE
OG0000262	-3401.6	-3428.22	53.2332	3.01222e-10	5.58566e-10	TRUE
OG0000264	-2490.33	-2532	83.3484	1.6704e-16	4.03466e-16	TRUE
OG0000265	-4661.82	-4742.25	160.87	6.45858e-33	2.84298e-32	TRUE
OG0000266	-3911.92	-3929.03	34.208	2.16444e-06	3.12715e-06	TRUE
OG0000267	-6047.26	-6067.45	40.3796	1.25194e-07	1.94608e-07	TRUE
OG0000268	-2991.4	-3041.29	99.7776	5.88739e-20	1.65057e-19	TRUE
OG0000269	-7401.99	-7421.83	39.676	1.73574e-07	2.68044e-07	TRUE
OG0000270	-7168.24	-7185.17	33.847	2.55393e-06	3.65623e-06	TRUE
OG0000271	-4683.58	-4690.02	12.8717	0.0246111	0.0279321	TRUE
OG0000272	-3458.03	-3472.35	28.6406	2.72723e-05	3.71249e-05	TRUE
OG0000274	-2775.02	-2803.01	55.9662	8.25776e-11	1.60719e-10	TRUE
OG0000275	-6717.5	-6829.29	223.572	2.55147e-46	2.03685e-45	TRUE
OG0000276	-4332.1	-4378.14	92.0855	2.44941e-18	6.4451e-18	TRUE
OG0000277	-2368.66	-2428.57	119.816	3.43341e-24	1.1551e-23	TRUE
OG0000278	-2579	-2611.81	65.6306	8.29232e-13	1.76728e-12	TRUE
OG0000279	-9065.66	-9304.27	477.223	6.57773e-101	1.63058e-99	TRUE
OG0000281	-3285.23	-3355.63	140.805	1.20637e-28	4.65739e-28	TRUE
OG0000282	-2844.13	-2853.76	19.2699	0.00171184	0.00209967	TRUE
OG0000284	-2847.63	-2862.33	29.385	1.94842e-05	2.66002e-05	TRUE
OG0000285	-2178.96	-2202.48	47.0403	5.57499e-09	9.6184e-09	TRUE
OG0000286	-3959.45	-3983.37	47.8409	3.82773e-09	6.67725e-09	TRUE
OG0000287	-2493.75	-2511.47	35.4387	1.22983e-06	1.81784e-06	TRUE
OG0000288	-2365.4	-2421.97	113.15	8.84406e-23	2.79567e-22	TRUE
OG0000289	-2014.24	-2022.04	15.5994	0.00808604	0.00949757	TRUE
OG0000290	-2605.04	-2654.14	98.191	1.27125e-19	3.5221e-19	TRUE
OG0000291	-4680.03	-4746.09	132.122	8.43554e-27	3.10402e-26	TRUE
OG0000292	-2398.98	-2416.94	35.9178	9.86461e-07	1.47499e-06	TRUE
OG0000293	-1712.43	-1764.98	105.091	4.45852e-21	1.31248e-20	TRUE
OG0000294	-6290.37	-6381.52	182.306	1.72116e-37	9.31801e-37	TRUE
OG0000296	-5101.73	-5124.09	44.7151	1.65782e-08	2.77877e-08	TRUE
OG0000297	-5265.59	-5304.02	76.8518	3.81937e-15	8.77524e-15	TRUE
OG0000298	-1706.7	-1821.43	229.451	1.40238e-47	1.15881e-46	TRUE
OG0000299	-3784.63	-3808.54	47.8087	3.88597e-09	6.75385e-09	TRUE
OG0000300	-5449.43	-5461.46	24.0572	0.000211685	0.000274665	TRUE
OG0000301	-19495.3	-19648.7	306.84	3.38824e-64	4.09195e-63	TRUE
OG0000302	-5878.41	-5884.4	11.9878	0.0349548	0.0392929	TRUE
OG0000303	-4900.9	-4912.64	23.4858	0.000272501	0.000347827	TRUE
OG0000304	-9039.83	-9066.43	53.2006	3.05909e-10	5.65031e-10	TRUE
OG0000305	-8311.16	-8330.34	38.3709	3.17825e-07	4.84451e-07	TRUE
OG0000306	-2713.19	-2727.04	27.6902	4.1841e-05	5.63061e-05	TRUE
OG0000307	-3019.25	-3034.18	29.8582	1.57276e-05	2.1534e-05	TRUE
OG0000310	-785.034	-805.568	41.0685	9.08858e-08	1.43168e-07	TRUE
OG0000311	-23724.6	-23745.7	42.0881	5.65341e-08	9.15037e-08	TRUE
OG0000312	-2483.58	-2500.64	34.1272	2.24616e-06	3.2353e-06	TRUE
OG0000313	-5490.05	-5496.48	12.8616	0.0247112	0.0279783	TRUE
OG0000314	-12182.4	-12205.2	45.6218	1.08431e-08	1.8305e-08	TRUE
OG0000315	-6426.13	-6505.45	158.64	1.92883e-32	8.41183e-32	TRUE
OG0000316	-12219.8	-12243.6	47.5082	4.47528e-09	7.74947e-09	TRUE
OG0000317	-5876.37	-5885.89	19.044	0.00188622	0.00230158	TRUE
OG0000318	-12612.7	-12709.5	193.673	6.40585e-40	3.67946e-39	TRUE
OG0000319	-15351.1	-15365	27.8435	3.90538e-05	5.27058e-05	TRUE
OG0000320	-10419.5	-10463.4	87.8385	1.91075e-17	4.78705e-17	TRUE
OG0000321	-11435.4	-11627.6	384.406	6.80214e-81	1.14422e-79	TRUE
OG0000322	-2792.86	-2808.43	31.1294	8.83197e-06	1.24547e-05	TRUE
OG0000323	-16835.1	-16913.1	155.917	7.33607e-32	3.14117e-31	TRUE
OG0000324	-15982.1	-16288.1	611.892	5.44784e-130	2.33267e-128	TRUE
OG0000325	-10341.3	-10371.1	59.5991	1.47083e-11	2.97322e-11	TRUE
OG0000326	-11582.7	-11620.1	74.7675	1.04026e-14	2.33315e-14	TRUE
OG0000327	-4612.56	-4622.19	19.2538	0.00172372	0.00210876	TRUE
OG0000328	-3410.32	-3436.78	52.9244	3.48565e-10	6.41305e-10	TRUE
OG0000330	-17991.5	-18156.8	330.669	2.53512e-69	3.73139e-68	TRUE
OG0000331	-5980.81	-6088.27	214.919	1.82095e-44	1.31949e-43	TRUE
OG0000332	-7304.65	-7470.76	332.208	1.18276e-69	1.82307e-68	TRUE
OG0000333	-8026.51	-8181.4	309.774	7.92483e-65	9.82262e-64	TRUE
OG0000335	-11809.3	-11830.3	41.9941	5.90656e-08	9.50397e-08	TRUE
OG0000336	-8520.99	-8547.84	53.6984	2.41733e-10	4.51811e-10	TRUE
OG0000337	-8431.43	-8480.32	97.7792	1.55224e-19	4.27547e-19	TRUE
OG0000338	-10631.6	-10646.8	30.5	1.1756e-05	1.62378e-05	TRUE
OG0000339	-8558.23	-8570.99	25.5267	0.000110214	0.000145002	TRUE
OG0000340	-12056.9	-12077.4	40.914	9.76574e-08	1.52813e-07	TRUE
OG0000342	-14254.5	-14275.5	41.955	6.01524e-08	9.63666e-08	TRUE
OG0000343	-2889.79	-2897.05	14.5189	0.0126284	0.0146142	TRUE
OG0000344	-8442.71	-8466.17	46.9177	5.90516e-09	1.01508e-08	TRUE
OG0000345	-11090.3	-11201	221.283	7.89072e-46	6.19421e-45	TRUE
OG0000346	-8769.47	-8810.11	81.279	4.53116e-16	1.06709e-15	TRUE
OG0000347	-5068.53	-5103.86	70.6708	7.4303e-14	1.64304e-13	TRUE
OG0000348	-4472.04	-4478.7	13.3097	0.0206434	0.023657	TRUE
OG0000349	-4464.63	-4470.39	11.5179	0.0420258	0.0469055	TRUE
OG0000352	-15427.8	-15456.3	56.8981	5.30745e-11	1.04594e-10	TRUE
OG0000353	-6306.81	-6328.98	44.3272	1.98763e-08	3.29639e-08	TRUE
OG0000354	-2113.79	-2124.79	22.0012	0.00052333	0.000653816	TRUE
OG0000355	-7622.24	-7839.13	433.778	1.54879e-91	3.17165e-90	TRUE
OG0000356	-11246.2	-11653.4	814.376	8.97563e-174	6.03932e-172	TRUE
OG0000357	-10324.5	-10375.8	102.573	1.51529e-20	4.2994e-20	TRUE
OG0000358	-7558.31	-7583.43	50.2404	1.23734e-09	2.22195e-09	TRUE
OG0000359	-18053.7	-18170.3	233.3	2.09812e-48	1.76467e-47	TRUE
OG0000360	-11640.6	-11666.8	52.3736	4.52197e-10	8.25523e-10	TRUE
OG0000361	-15836.9	-15992.6	311.52	3.33802e-65	4.24921e-64	TRUE
OG0000362	-6437.05	-6449.07	24.0418	0.000213138	0.000275791	TRUE
OG0000363	-3161.36	-3168.06	13.4053	0.0198629	0.0228181	TRUE
OG0000364	-20557.2	-20580.3	46.2525	8.06809e-09	1.38184e-08	TRUE
OG0000365	-8848.3	-9014.39	332.179	1.1999e-69	1.82307e-68	TRUE
OG0000366	-2157.21	-2168.52	22.6184	0.000399235	0.000500105	TRUE
OG0000368	-10845.5	-11288.8	886.739	1.97304e-189	1.85861e-187	TRUE
OG0000370	-3495.47	-3515.7	40.4553	1.20872e-07	1.88512e-07	TRUE
OG0000371	-7729.38	-7755.11	51.4521	6.98744e-10	1.27069e-09	TRUE
OG0000372	-1900.99	-1914.27	26.5538	6.96637e-05	9.26881e-05	TRUE
OG0000373	-2716.38	-2725.16	17.5737	0.00353091	0.0042425	TRUE
OG0000374	-7367.43	-7412.56	90.2652	5.91047e-18	1.53803e-17	TRUE
OG0000375	-4370.21	-4415.08	89.7345	7.64e-18	1.96636e-17	TRUE
OG0000376	-6423.01	-6441.63	37.2417	5.35702e-07	8.08704e-07	TRUE
OG0000377	-4111.47	-4123.47	24.0034	0.000216789	0.000279747	TRUE
OG0000378	-1577.23	-1604.22	53.9824	2.11332e-10	3.9815e-10	TRUE
OG0000380	-6726.51	-6733.97	14.9199	0.0107101	0.01249	TRUE
OG0000381	-11358.5	-11388.3	59.7019	1.40066e-11	2.84359e-11	TRUE
OG0000382	-7344.92	-7420.55	151.262	7.19274e-31	2.97174e-30	TRUE
OG0000383	-6789.36	-6886.7	194.671	3.91936e-40	2.30752e-39	TRUE
OG0000385	-6975.63	-6987.1	22.9444	0.000345923	0.000439164	TRUE
OG0000386	-10027.8	-10055.7	55.8271	8.82086e-11	1.69576e-10	TRUE
OG0000388	-4241.63	-4258.88	34.5173	1.87805e-06	2.72173e-06	TRUE
OG0000389	-6896.26	-6960.06	127.602	7.67888e-26	2.71936e-25	TRUE
OG0000390	-19176.8	-19194.9	36.1833	8.72903e-07	1.30935e-06	TRUE
OG0000391	-5069.91	-5094.29	48.7421	2.50562e-09	4.42002e-09	TRUE
OG0000392	-8216.43	-9046.22	1659.6	0	0	TRUE
OG0000393	-1234.84	-1289.61	109.528	5.15575e-22	1.58716e-21	TRUE
OG0000394	-9115.43	-9198.5	166.139	4.86151e-34	2.24488e-33	TRUE
OG0000395	-6219.5	-6248.74	58.4835	2.49992e-11	5.01048e-11	TRUE
OG0000396	-7641.62	-7664.22	45.1873	1.32907e-08	2.23568e-08	TRUE
OG0000397	-10488.4	-10499.8	22.631	0.000397042	0.000498685	TRUE
OG0000399	-8284.91	-8318.04	66.2465	6.17766e-13	1.32258e-12	TRUE
OG0000400	-1181.92	-1234.41	104.995	4.6718e-21	1.36672e-20	TRUE
OG0000401	-13129.1	-13150.4	42.5976	4.45823e-08	7.24079e-08	TRUE
OG0000402	-4503.52	-4541.33	75.6089	6.9428e-15	1.57214e-14	TRUE
OG0000403	-6453.57	-6481.36	55.5788	9.92272e-11	1.89984e-10	TRUE
OG0000404	-4735.04	-4751.14	32.2087	5.40175e-06	7.68647e-06	TRUE
OG0000405	-3396.11	-3425.13	58.0472	3.07567e-11	6.13832e-11	TRUE
OG0000406	-3412.61	-3425.73	26.2229	8.07781e-05	0.000107173	TRUE
OG0000407	-8889.28	-9134.88	491.201	6.32884e-104	1.65605e-102	TRUE
OG0000408	-9029.38	-9161.2	263.64	6.49614e-55	6.37434e-54	TRUE
OG0000409	-2235.3	-2241.24	11.8686	0.0366338	0.0410822	TRUE
OG0000411	-5868.71	-5925.92	114.414	4.77625e-23	1.52001e-22	TRUE
OG0000412	-6260.82	-6319.95	118.263	7.32086e-24	2.41128e-23	TRUE
OG0000413	-5528.37	-5545.94	35.1413	1.41002e-06	2.0689e-06	TRUE
OG0000414	-13154.8	-13212.9	116.223	1.97895e-23	6.42819e-23	TRUE
OG0000415	-22951.6	-22994.7	86.0591	4.51414e-17	1.10737e-16	TRUE
OG0000416	-7251.7	-7343.7	183.996	7.49579e-38	4.15355e-37	TRUE
OG0000417	-3806.21	-3811.92	11.421	0.0436437	0.0484815	TRUE
OG0000418	-7693.23	-8056.71	726.957	7.28167e-155	4.28708e-153	TRUE
OG0000419	-10281.7	-10601.5	639.577	5.66602e-136	2.6687e-134	TRUE
OG0000421	-9307.05	-9467.18	320.262	4.39774e-67	5.9181e-66	TRUE
OG0000422	-3317.28	-3364.75	94.9384	6.15219e-19	1.65582e-18	TRUE
OG0000423	-7350.14	-7370.7	41.111	8.91057e-08	1.41309e-07	TRUE
OG0000424	-12233.1	-12337.3	208.387	4.55712e-43	3.0231e-42	TRUE
OG0000425	-14070.5	-14092.7	44.3987	1.92229e-08	3.21064e-08	TRUE
OG0000426	-4751.47	-4796.53	90.1226	6.33237e-18	1.63876e-17	TRUE
OG0000427	-17666.4	-17681.9	30.9737	9.47976e-06	1.33283e-05	TRUE
OG0000428	-7018.42	-7061.72	86.591	3.49125e-17	8.60931e-17	TRUE
OG0000429	-7066.34	-7127.61	122.53	9.13487e-25	3.09534e-24	TRUE
OG0000430	-2604.01	-2705.1	202.184	9.68873e-42	6.16674e-41	TRUE
OG0000431	-17035.3	-17291.3	511.98	2.07141e-108	6.50424e-107	TRUE
OG0000432	-9493.93	-9504.07	20.2825	0.00110598	0.00136723	TRUE
OG0000434	-12971.6	-13034.4	125.478	2.16724e-25	7.45089e-25	TRUE
OG0000435	-6166.46	-6186.95	40.9849	9.44879e-08	1.48346e-07	TRUE
OG0000436	-3377.74	-3384.36	13.2476	0.0211661	0.0241971	TRUE
OG0000437	-8894.43	-9090.04	391.22	2.31387e-82	4.03642e-81	TRUE
OG0000438	-6884.91	-6910.35	50.8766	9.16726e-10	1.66068e-09	TRUE
OG0000439	-11126	-11235	218.145	3.70985e-45	2.73022e-44	TRUE
OG0000442	-1399.87	-1465.16	130.583	1.79037e-26	6.48663e-26	TRUE
OG0000443	-6645.22	-6677.66	64.8793	1.18724e-12	2.51888e-12	TRUE
OG0000444	-15312.9	-15454	282.237	6.58064e-59	7.55971e-58	TRUE
OG0000445	-6973.62	-7025.92	104.595	5.67522e-21	1.65002e-20	TRUE
OG0000447	-3813.57	-3934.33	241.524	3.61752e-50	3.15528e-49	TRUE
OG0000448	-18870.6	-18930.2	119.196	4.64435e-24	1.55141e-23	TRUE
OG0000449	-11973.9	-12033.5	119.042	5.00779e-24	1.66103e-23	TRUE
OG0000450	-6059.8	-6084.96	50.3187	1.19254e-09	2.15205e-09	TRUE
OG0000451	-12154.4	-12261.5	214.293	2.47857e-44	1.7424e-43	TRUE
OG0000452	-10378.6	-10496.9	236.71	3.89664e-49	3.33694e-48	TRUE
OG0000453	-7816.26	-7844.21	55.8887	8.56712e-11	1.65373e-10	TRUE
OG0000454	-5315.81	-5337.3	42.9765	3.73579e-08	6.13086e-08	TRUE
OG0000455	-2570.35	-2655.36	170.028	7.19653e-35	3.38957e-34	TRUE
OG0000456	-7883.88	-7892.86	17.9707	0.0029834	0.00359522	TRUE
OG0000457	-3865.42	-3897.78	64.7223	1.2797e-12	2.6908e-12	TRUE
OG0000458	-1915.27	-1924.42	18.3018	0.00259096	0.00314521	TRUE
OG0000459	-1246.8	-1254.65	15.6882	0.00779306	0.00917633	TRUE
OG0000460	-10814.8	-10859.6	89.5792	8.23588e-18	2.09681e-17	TRUE
OG0000462	-4221.6	-4231.3	19.4041	0.00161581	0.00198707	TRUE
OG0000463	-2184.85	-2192.72	15.7507	0.00759294	0.00898562	TRUE
OG0000464	-8641.17	-8662.67	43.0042	3.6878e-08	6.07326e-08	TRUE
OG0000465	-5925.51	-5943.12	35.2251	1.35673e-06	1.99694e-06	TRUE
OG0000466	-6607.93	-6748.79	281.712	8.53205e-59	9.56808e-58	TRUE
OG0000467	-7126.34	-7137.73	22.7832	0.000371343	0.000470168	TRUE
OG0000468	-6490.51	-6513.56	46.1078	8.63454e-09	1.4735e-08	TRUE
OG0000469	-1712.3	-1728.36	32.1252	5.61161e-06	7.96105e-06	TRUE
OG0000470	-9031.79	-9102.86	142.125	6.322e-29	2.48139e-28	TRUE
OG0000471	-4092.91	-4124.15	62.486	3.71964e-12	7.71784e-12	TRUE
OG0000472	-12280.7	-12374.1	186.758	1.92642e-38	1.08017e-37	TRUE
OG0000473	-1819.35	-1834.39	30.0748	1.42572e-05	1.95777e-05	TRUE
OG0000474	-7364.54	-7392.69	56.3133	7.00464e-11	1.37466e-10	TRUE
OG0000475	-8320.37	-8425.02	209.296	2.91158e-43	1.95908e-42	TRUE
OG0000476	-5617.83	-5626.82	17.9697	0.00298457	0.00359522	TRUE
OG0000477	-4082.6	-4112.68	60.1606	1.12602e-11	2.30588e-11	TRUE
OG0000478	-9777.87	-9816.84	77.9415	2.26095e-15	5.24585e-15	TRUE
OG0000479	-5349.11	-5366.82	35.4363	1.23119e-06	1.81784e-06	TRUE
OG0000480	-5779.98	-5795.33	30.7018	1.07266e-05	1.49475e-05	TRUE
OG0000481	-3973.46	-3995.65	44.3892	1.93087e-08	3.21357e-08	TRUE
OG0000482	-1809.8	-1877.24	134.889	2.18059e-27	8.21647e-27	TRUE
OG0000483	-3369.62	-3440.19	141.131	1.02851e-28	4.00355e-28	TRUE
OG0000484	-13674.9	-13939.4	529.087	4.19544e-112	1.41147e-110	TRUE
OG0000485	-5501	-5768.32	534.64	2.65312e-113	9.61245e-112	TRUE
OG0000487	-3407.6	-3488.88	162.563	2.81386e-33	1.25031e-32	TRUE
OG0000488	-3349.74	-3374.13	48.7837	2.45702e-09	4.35059e-09	TRUE
OG0000489	-5840	-5857.32	34.63	1.78336e-06	2.59247e-06	TRUE
OG0000491	-2761.47	-2772.82	22.7039	0.000384518	0.000485544	TRUE
OG0000492	-26062.8	-26709	1292.28	3.00537e-277	4.71843e-275	TRUE
OG0000493	-26556.1	-27380.7	1649.27	0	0	TRUE
OG0000494	-6802.69	-6820.14	34.9046	1.57205e-06	2.29238e-06	TRUE
OG0000495	-12073.2	-12194.2	242.034	2.81242e-50	2.49934e-49	TRUE
OG0000496	-2434.7	-2467.08	64.7616	1.25588e-12	2.65255e-12	TRUE
OG0000497	-2282.4	-2292.76	20.7275	0.000911901	0.00113326	TRUE
OG0000499	-2567.38	-2576.71	18.674	0.00221019	0.00268993	TRUE
OG0000500	-14003.2	-14070.5	134.55	2.5742e-27	9.62261e-27	TRUE
OG0000501	-4301.85	-4319.65	35.6014	1.14111e-06	1.70083e-06	TRUE
OG0000502	-4283.62	-4295.59	23.9374	0.000223215	0.000287252	TRUE
OG0000503	-3037.18	-3075.16	75.9706	5.83473e-15	1.32761e-14	TRUE
OG0000504	-3901.7	-3909.08	14.7541	0.0114665	0.0133351	TRUE
OG0000505	-9633.44	-9707.07	147.261	5.10956e-30	2.07466e-29	TRUE
OG0000506	-8850.01	-8938.95	177.894	1.50757e-36	7.55388e-36	TRUE
OG0000507	-3346.54	-3364.05	35.0222	1.48936e-06	2.17853e-06	TRUE
OG0000508	-10939.2	-10986.3	94.0467	9.47618e-19	2.52163e-18	TRUE
OG0000509	-13398.4	-13408.4	19.9635	0.0012696	0.0015654	TRUE
OG0000510	-11827.3	-11949.8	244.958	6.63314e-51	6.24842e-50	TRUE
OG0000511	-7788.45	-7809.4	41.887	6.20894e-08	9.91325e-08	TRUE
OG0000512	-2176.64	-2229.38	105.469	3.7103e-21	1.10605e-20	TRUE
OG0000513	-2515.54	-2530.96	30.8311	1.01145e-05	1.41364e-05	TRUE
OG0000514	-12417	-12554.1	274.012	3.84863e-57	4.11979e-56	TRUE
OG0000515	-6217.76	-6230.26	24.9952	0.000139629	0.000183191	TRUE
OG0000516	-4687.79	-4728.8	82.0319	3.15191e-16	7.49772e-16	TRUE
